# Supplementary material for: Comparative proteomic analysis of glomerular proteins in primary and bucillamine-induced membranous nephropathy
Source: Clin Proteomics. 2022 Jul 14;19:26. doi: 10.1186/s12014-022-09365-x (PMC9281048; doi:10.1186/s12014-022-09365-x)
Supplement: Supplementary file 1 — Additional file 1: Table S1. Summary of proteomics data. [file 12014_2022_9365_MOESM1_ESM.xlsx]

## Sheet: Protein LIST
Checked	Protein FDR Confidence: Combined	Master	Accession	Description	Exp. q-value: Combined	Sum PEP Score	Coverage [%]	# Peptides	# PSMs	# Unique Peptides	# AAs	MW [kDa]	calc. pI	Score Mascot: Mascot	# Peptides (by Search Engine): Mascot	Biological Process	Cellular Component	Molecular Function	Pfam IDs	Entrez Gene ID	Gene Symbol	Chromosome	WikiPathways	Ensembl Gene ID	KEGG Pathways	Reactome Pathways	# Protein Pathway Groups	Abundance Ratio: (PLA2R1 negative) / (Kidney transplant)	Abundance Ratio: (PLA2R1 positive) / (Kidney transplant)	Abundance Ratio: (Bucillamine) / (Kidney transplant)	Abundance Ratio Adj. P-Value: (PLA2R1 negative) / (Kidney transplant)	Abundance Ratio Adj. P-Value: (PLA2R1 positive) / (Kidney transplant)	Abundance Ratio Adj. P-Value: (Bucillamine) / (Kidney transplant)	Abundance Ratio Variability [%]: (PLA2R1 negative) / (Kidney transplant)	Abundance Ratio Variability [%]: (PLA2R1 positive) / (Kidney transplant)	Abundance Ratio Variability [%]: (Bucillamine) / (Kidney transplant)	Abundances (Grouped): PLA2R1 negative	Abundances (Grouped): PLA2R1 positive	Abundances (Grouped): Bucillamine	Abundances (Grouped): Kidney transplant	Abundances (Grouped) CV [%]: PLA2R1 negative	Abundances (Grouped) CV [%]: PLA2R1 positive	Abundances (Grouped) CV [%]: Bucillamine	Abundances (Grouped) CV [%]: Kidney transplant	Abundances (Normalized): F3: Sample, 9, PLA2R1 negative	Abundances (Normalized): F4: Sample, 10, PLA2R1 negative	Abundances (Normalized): F5: Sample, 11, PLA2R1 negative	Abundances (Normalized): F6: Sample, 12, PLA2R1 negative	Abundances (Normalized): F7: Sample, 14, PLA2R1 negative
FALSE	High	Master Protein	375314777	keratin 1 [Homo sapiens]	0	896.277	79	80	2545	71	645	66.1	8.12	79051	80	cell death;defense response;metabolic process;regulation of biological process;response to stimulus;transport	cytoskeleton;cytosol;extracellular;membrane;nucleus	catalytic activity;motor activity;protein binding;receptor activity;structural molecule activity	Pf00038, Pf01576, Pf05103, Pf05957, Pf12128, Pf13166, Pf13514	3848	KRT1	12	Corticotropin-releasing hormone signaling pathway				1	0.238	0.267	0.665	0.124464	0.249779	0.841281	109.8	99.59	101.71	46.6	55.2	140.3	157.9	88.71	23.64	42.63	84.05	5.21873e+08	4.08253e+08	6.37639e+08	2.32383e+09	4.55743e+08
FALSE	High	Master Protein	55956899	keratin, type I cytoskeletal 9 [Homo sapiens]	0	871.877	98	66	1765	65	623	62	5.24	46488	66	cell death;cell organization and biogenesis	cytosol;membrane;nucleus	structural molecule activity	Pf00038, Pf13166	3857	KRT9	17		ENSG00000171403.9		Formation of the cornified envelope	3	0.174	0.188	0.355	0.0365742	0.0815022	0.297854	127.89	114.02	116.83	38.2	64	85.7	212	132.67	33.42	40.47	111.86	1.13447e+08	9.05759e+07	8.5912e+07	8.47892e+08	1.08745e+08
FALSE	High	Master Protein	181402	epidermal cytokeratin 2 [Homo sapiens]	0	749.197	93	77	1594	1	645	65.8	8	41799	77	cell death;cell organization and biogenesis;cell proliferation;cellular component movement;metabolic process	cytoskeleton;cytosol;membrane;nucleus	protein binding;structural molecule activity	Pf00038, Pf12128, Pf13166	3849	KRT2	12					0	0.659	0.539	2.311	0.84064	0.824876	0.728594	75.3	65.22	97.13	47.2	43.4	226.3	83.1	41.13	37.86	79.96	54.58	2.43549e+06	1.99406e+06		3.84008e+06	1.35988e+06
FALSE	High	Master Protein	47132620	keratin, type II cytoskeletal 2 epidermal [Homo sapiens]	0	747.109	93	77	1595	1	639	65.4	8	41313	77	cell death;cell organization and biogenesis;cell proliferation;cellular component movement;metabolic process	cytoskeleton;cytosol;membrane;nucleus	protein binding;structural molecule activity	Pf00038, Pf08614, Pf12128, Pf13166	3849	KRT2	12		ENSG00000172867.3		Formation of the cornified envelope	3	0.419	0.382	1.008	0.622673	0.566955	0.951903	77.69	63.3	81.68	67	57.1	133.8	142	28.88	54.59	75.14	64.7	5.34341e+06	5.9741e+06	4.75052e+06	6.7239e+06	2.43574e+06
FALSE	High	Master Protein	119581085	keratin 10 (epidermolytic hyperkeratosis; keratosis palmaris et plantaris), isoform CRA_b [Homo sapiens]	0	600.846	68	58	1171	21	624	63.3	5.21	34060	58	cell death;cell differentiation;metabolic process	cytoplasm;cytoskeleton;cytosol;membrane;nucleus	structural molecule activity	Pf00038, Pf04111	3858	KRT10	17					0	0.241	0.257	0.796	0.130059	0.224187	0.841281	105.5	102.5	100.99	40.6	37.7	136.3	185.4	58.32	43.45	65.42	34.13	8.31397e+07	5.19979e+07	9.46173e+07	1.76451e+08	3.45526e+07
FALSE	High	Master Protein	62414289	vimentin [Homo sapiens]	0	512.419	80	59	1945	39	466	53.6	5.12	41095	59	cell differentiation;cell organization and biogenesis;cellular component movement;metabolic process;regulation of biological process;response to stimulus	cytoplasm;cytoskeleton;cytosol;membrane	protein binding;RNA binding;structural molecule activity	Pf00038, Pf04111, Pf04156, Pf04732, Pf05622, Pf10186	7431	VIM	10	Allograft Rejection; Spinal Cord Injury; Primary Focal Segmental Glomerulosclerosis FSGS; Apoptosis-related network due to altered Notch3 in ovarian cancer; Striated Muscle Contraction; TGF-B Signaling in Thyroid Cells for Epithelial-Mesenchymal Transition; T-Cell antigen Receptor (TCR) Signaling Pathway	ENSG00000026025.15	Epstein-Barr virus infection; MicroRNAs in cancer	Interleukin-4 and 13 signaling; Caspase-mediated cleavage of cytoskeletal proteins; Striated Muscle Contraction	20	2.476	3.099	1.227	0.84064	0.824876	0.963761	106.48	107.54	107.57	137.4	165.8	58	38.8	18.57	14.2	32.27	80.93	6.48638e+08	8.1729e+08	5.38378e+08	7.01333e+08	6.29863e+08
FALSE	High	Master Protein	114644568	PREDICTED: keratin, type II cytoskeletal 6C [Pan troglodytes]	0	495.766	66	62	778	5	564	60	8	13681	62	metabolic process		structural molecule activity	Pf00038, Pf04111, Pf13166	451918	KRT6A	12		ENSPTRG00000020404.5			0	0.232	0.259	0.78	0.114145	0.229467	0.841281	102.75	113.43	111.27	24.4	43	142	190.6	126.81	55.67	61.91	145.53	710044	653003	470623	4.85352e+06	815097
FALSE	High	Master Protein	119395754	keratin, type II cytoskeletal 5 [Homo sapiens]	0	489.318	67	61	1024	32	590	62.3	7.74	17909	61	cell death;cell organization and biogenesis;metabolic process	cytoplasm;cytosol;membrane;mitochondrion;nucleus	catalytic activity;motor activity;protein binding;structural molecule activity	Pf00038, Pf01576, Pf02994, Pf03961, Pf04111, Pf05957, Pf12128	3852	KRT5	12		ENSG00000186081.11		Formation of the cornified envelope; Type I hemidesmosome assembly	6	0.291	0.317	0.712	0.238791	0.398796	0.841281	100.01	88.79	91.98	46	64.1	129	160.9	84.87	29.05	65.42	48.6	2.85631e+07	2.01034e+07	3.29442e+07	1.09729e+08	2.25017e+07
FALSE	High	Master Protein	119617033	keratin 6B, isoform CRA_b [Homo sapiens]	0	465.604	66	59	755	3	564	60	8	14237	59	cell death;cell organization and biogenesis;metabolic process	cytosol	catalytic activity;motor activity;protein binding;structural molecule activity	Pf00038, Pf01576, Pf04111, Pf13166	3854	KRT6B	12					0	0.135	0.275	0.624	0.0113061	0.270319	0.841281	114.85	110.81	97.51	20.5	41.4	164.2	173.9	142.3	181.23	54.36	162.36	245474	73926.5	71772.9	1.46253e+06	255298
FALSE	High	Master Protein	12803709	Keratin 14 [Homo sapiens]	0	462.792	82	56	747	6	472	51.6	5.16	19233	56	cell death;cell organization and biogenesis;response to stimulus	cytoplasm;cytosol;nucleus	protein binding;structural molecule activity	Pf00038, Pf13514	3861	KRT14	17	Corticotropin-releasing hormone signaling pathway				1	0.134	0.158	0.455	0.0109415	0.043439	0.504771	112.38	88.69	85.28	24.1	44.7	86.6	244.5	129.28	57.05	84.85	68.35	3.15227e+06	1.00579e+06	6.18251e+06	2.16569e+07	2.09278e+06
FALSE	High	Master Protein	84040267	Keratin 6C [Homo sapiens]	0	460.209	66	57	717	1	564	60	7.72	13501	57	cell death;cell organization and biogenesis;metabolic process	cytosol	catalytic activity;motor activity;protein binding;structural molecule activity	Pf00038, Pf01576, Pf04111, Pf13166	286887	KRT6C	12					0	0.01	0.01	0.01	9.9518e-17	9.61513e-17	8.17429e-17							400				144.72
FALSE	High	Master Protein	119591513	collagen, type VI, alpha 3, isoform CRA_e [Homo sapiens]	0	428.301	30	87	784	87	3177	343.5	6.68	17059	87	cell organization and biogenesis;metabolic process;regulation of biological process	extracellular;membrane;organelle lumen	enzyme regulator activity;protein binding	Pf00014, Pf00041, Pf00092, Pf01391, Pf13519, Pf13768	1293	COL6A3	2					0	2	2.477	0.902	0.84064	0.824876	0.844347	81.01	76.22	92.06	136.4	175.3	53.1	35.2	34.19	24.02	40.99	81.46	8.13374e+07	9.78506e+07	1.23632e+08	6.07854e+07	4.66662e+07
FALSE	High	Master Protein	24430192	keratin, type I cytoskeletal 16 [Homo sapiens]	0	407.967	81	47	620	26	473	51.2	5.05	13583	47	cell death;cell differentiation;cell organization and biogenesis;cell proliferation;cellular component movement;defense response;regulation of biological process;response to stimulus	cytoskeleton;cytosol;nucleus	protein binding;structural molecule activity	Pf00038, Pf07888, Pf13514	3868	KRT16	17		ENSG00000186832.8		Formation of the cornified envelope	3	0.084	0.13	0.455	0.000911957	0.0188257	0.504771	131.45	115.67	120.05	11.3	36.5	99.9	252.2	167.53	49.01	52.08	166.3	1.23883e+06	566277	588191	1.59123e+07	1.35149e+06
FALSE	High	Master Protein	623409	keratin 10 [Homo sapiens]	0	402.572	54	38	850	1	561	57.2	5.07	26156	38	cell death;cell differentiation;metabolic process	cytoplasm;cytoskeleton;cytosol;membrane;nucleus	structural molecule activity	Pf00038, Pf04111	3858	KRT10	17					0
FALSE	High	Master Protein	119573310	nestin, isoform CRA_c [Homo sapiens]	0	370.386	43	65	703	38	1621	177.3	4.36	17533	65	cell organization and biogenesis;cell proliferation;regulation of biological process	cytoplasm;cytoskeleton	protein binding;structural molecule activity	Pf00038	10763	NES	1					0	2.267	2.055	1.235	0.84064	0.824876	0.963761	79.51	80.33	97.94	138.9	136.5	75.3	49.3	30.34	20.98	37.33	53.03	7.15604e+07	4.27223e+07	2.67099e+07	4.57258e+07	5.08748e+07
FALSE	High	Master Protein	119581149	keratin 14 (epidermolysis bullosa simplex, Dowling-Meara, Koebner), isoform CRA_a [Homo sapiens]	0	321.497	93	39	386	2	261	30	4.89	10897	39	cell death;cell organization and biogenesis;response to stimulus	cytoplasm;cytosol;nucleus	protein binding;structural molecule activity	Pf00038, Pf13514	3861	KRT14	17	Corticotropin-releasing hormone signaling pathway				1	1.569	0.934	2.917	0.909185	0.824876	0.489743	102.18	87.11	89.66	91	83.3	190.4	35.3	144.16	48.72	33.1	70.86	3.08878e+06	213842	641296	267575	156148
FALSE	High	Master Protein	62897625	beta actin variant [Homo sapiens]	0	314.967	78	29	672	3	375	41.7	5.59	16936	29	cell organization and biogenesis;cellular component movement;metabolic process;regulation of biological process;response to stimulus	cytoplasm;cytoskeleton;cytosol;membrane;nucleus	DNA binding;nucleotide binding;protein binding;structural molecule activity	Pf00022	60	ACTB	7	Arrhythmogenic Right Ventricular Cardiomyopathy; Pathogenic Escherichia coli infection; Myometrial Relaxation and Contraction Pathways; Focal Adhesion; Fas Ligand (FasL) pathway and Stress induction of Heat Shock Proteins (HSP) regulation; Regulation of Actin Cytoskeleton				6	1.105	1.122	1.525	0.899389	0.916017	0.841281	111.5	93.2	83.87	109.5	129.8	96.9	63.8	12.43	17.36	39.18	66.16	1.74526e+07	1.79274e+07	1.91332e+07	1.37871e+07	1.87957e+07
FALSE	High	Master Protein	1147813	desmoplakin I [Homo sapiens]	0	310.071	28	75	259	75	2871	331.6	6.81	3198	75	cell death;cell differentiation;cell organization and biogenesis;metabolic process;regulation of biological process;response to stimulus;transport	cytoskeleton;membrane;nucleus	catalytic activity;motor activity;protein binding;RNA binding;structural molecule activity	Pf00038, Pf00681, Pf01540, Pf01576, Pf02463, Pf04111, Pf04156, Pf05483, Pf05557, Pf05622, Pf06008, Pf06160, Pf06637, Pf07888, Pf10174, Pf12072, Pf12128, Pf13166	1832	DSP	6	Arrhythmogenic Right Ventricular Cardiomyopathy				1	0.29	0.28	0.79	0.237732	0.284641	0.841281	108.79	103.9	112.02	42.7	64.4	150.7	142.2	117.32	66.23	91.28	90.43	3.7766e+06	2.81791e+06	2.89941e+06	2.11674e+07	3.28458e+06
FALSE	High	Master Protein	4557701	keratin, type I cytoskeletal 17 [Homo sapiens]	0	305.481	78	46	470	27	432	48.1	5.02	9072	46	cell death;cell organization and biogenesis;regulation of biological process;response to stimulus	cytoplasm;cytoskeleton;cytosol	protein binding;receptor activity;signal transducer activity;structural molecule activity	Pf00038, Pf07888	3872	KRT17	17		ENSG00000128422.15		Formation of the cornified envelope	3	0.238	0.245	0.423	0.124431	0.195322	0.489743	119.89	131.5	107.92	31.9	53.1	60.8	254.2	101.11	185.19	72.23	164.68	1.32764e+06	1.36828e+06	797522	7.32921e+06	1.54872e+06
FALSE	High	Master Protein	20147503	laminin alpha5 chain precursor [Homo sapiens]	0	285.676	19	61	477	61	3695	399.4	6.98	7812	61	cell differentiation;cell organization and biogenesis;cell proliferation;cellular component movement;regulation of biological process;response to stimulus;transport	extracellular;membrane;nucleus	catalytic activity;motor activity;protein binding;structural molecule activity	Pf00052, Pf00053, Pf00054, Pf00055, Pf00529, Pf01576, Pf02210, Pf06008, Pf06009, Pf12795, Pf13514, Pf13747	3911	LAMA5	20	Alpha 6 Beta 4 signaling pathway; Focal Adhesion; Inflammatory Response Pathway				3	0.824	0.802	0.832	0.84064	0.824876	0.841281	92.06	95.43	98.88	110.2	97.2	86.4	106.2	33.94	8.75	26.71	59.11	1.82342e+07	2.49935e+07	4.20179e+07	2.78308e+07	1.75289e+07
FALSE	High	Master Protein	1103585	laminin beta 2 chain [Homo sapiens]	0	269.117	30	46	530	46	1798	196	6.54	13185	46	cell growth;cell organization and biogenesis;cellular component movement;metabolic process;regulation of biological process;transport	cytoplasm;extracellular;Golgi;organelle lumen	catalytic activity;motor activity;nucleotide binding;protein binding;structural molecule activity;transporter activity	Pf00053, Pf00055, Pf00430, Pf00769, Pf01576, Pf02050, Pf02841, Pf04111, Pf06008, Pf09831, Pf12128, Pf12795, Pf13514, Pf13851, Pf13868, Pf15070, Pf15558	3913	LAMB2	3	Alpha 6 Beta 4 signaling pathway; Focal Adhesion; Inflammatory Response Pathway				3	1.058	1.011	0.935	0.869263	0.856076	0.880531	80.03	74.85	85.94	119.6	103.2	93.6	83.6	38.1	6.52	19.78	65.46	3.29376e+07	5.02841e+07	8.25022e+07	4.62736e+07	3.04088e+07
FALSE	High	Master Protein	12025678	alpha-actinin-4 isoform 1 [Homo sapiens]	0	264.146	58	44	418	29	911	104.8	5.44	12162	44	cell organization and biogenesis;cellular component movement;regulation of biological process;response to stimulus;transport	cytoplasm;cytoskeleton;cytosol;extracellular;nucleus;organelle lumen	DNA binding;metal ion binding;protein binding;RNA binding	Pf00307, Pf00435, Pf08726, Pf11971, Pf13499	81	ACTN4	19; CHR_HG26_PATCH	Arrhythmogenic Right Ventricular Cardiomyopathy; Primary Focal Segmental Glomerulosclerosis FSGS; Striated Muscle Contraction	ENSG00000282844.1; ENSG00000130402.11	Leukocyte transendothelial migration; Focal adhesion; Amoebiasis; Systemic lupus erythematosus; Adherens junction; Arrhythmogenic right ventricular cardiomyopathy (ARVC); Regulation of actin cytoskeleton; Tight junction; Viral carcinogenesis	Platelet degranulation ; Nephrin family interactions	18	1.619	1.681	1.087	0.904037	0.916017	0.970604	95.46	100.17	91.42	120	118.8	82.8	78.3	21.78	20.5	23.94	41.86	4.09737e+07	3.48227e+07	3.17389e+07	2.17839e+07	4.29186e+07
FALSE	High	Master Protein	11602963	heparan sulfate proteoglycan perlecan [Homo sapiens]	0	249.108	15	49	354	49	4370	466.3	6.49	8099	49	cell differentiation;cell growth;cell organization and biogenesis;defense response;metabolic process;regulation of biological process;response to stimulus;transport	extracellular;membrane;organelle lumen	metal ion binding;protein binding	Pf00008, Pf00047, Pf00052, Pf00053, Pf00054, Pf00057, Pf02210, Pf07679, Pf07686, Pf12785, Pf13385, Pf13895, Pf13927	3339	HSPG2	1					0	1.069	1.124	1.055	0.874744	0.916017	0.963761	90.05	82.16	87.98	102.1	93.2	73.9	130.8	19.72	15.36	32.23	42.75	1.91584e+07	2.70154e+07	2.95149e+07	2.20269e+07	1.75966e+07
FALSE	High	Master Protein	119590946	fibronectin 1, isoform CRA_k [Homo sapiens]	0	238.741	21	37	336	37	2477	272.1	5.5	10152	37	cell differentiation;cell organization and biogenesis;cellular component movement;defense response;metabolic process;regulation of biological process;response to stimulus;transport	extracellular;membrane;organelle lumen	enzyme regulator activity;protein binding	Pf00039, Pf00040, Pf00041	2335	FN1	2	Focal Adhesion; TGF-beta Signaling Pathway; Inflammatory Response Pathway; Regulation of Actin Cytoskeleton; Senescence and Autophagy in Cancer				5	2.138	2.548	1.219	0.84064	0.824876	0.963761	68.58	69.83	71.04	143.1	145.5	58.7	52.7	25.69	36.35	22.04	47.8	3.12141e+07	3.16017e+07	4.45738e+07	1.96526e+07	3.16028e+07
FALSE	High	Master Protein	530360311	PREDICTED: agrin isoform X1 [Homo sapiens]	0	234.671	28	43	266	43	2049	215.2	6.51	5810	43	cell organization and biogenesis;metabolic process;regulation of biological process;response to stimulus	cytosol;extracellular;membrane;organelle lumen	metal ion binding;protein binding;structural molecule activity	Pf00050, Pf00053, Pf00054, Pf01390, Pf02210, Pf03146, Pf07648	375790	AGRN	1					0	1.001	0.799	0.965	0.84064	0.824876	0.907685	100.63	99.26	91.6	118.3	94.1	96.7	90.9	35.73	12.17	27.78	69.28	1.99338e+07	3.5535e+07	3.70887e+07	3.65837e+07	1.48295e+07
FALSE	High	Master Protein	28336	mutant beta-actin (beta'-actin) [Homo sapiens]	0	195.651	76	26	607	2	375	41.8	5.39	11254	26	cell organization and biogenesis;cellular component movement;metabolic process;regulation of biological process;response to stimulus	cytoplasm;cytoskeleton;cytosol;membrane;nucleus	DNA binding;nucleotide binding;protein binding;structural molecule activity	Pf00022	60	ACTB	7	Arrhythmogenic Right Ventricular Cardiomyopathy; Pathogenic Escherichia coli infection; Myometrial Relaxation and Contraction Pathways; Focal Adhesion; Fas Ligand (FasL) pathway and Stress induction of Heat Shock Proteins (HSP) regulation; Regulation of Actin Cytoskeleton				6	1.463	1.333	1.101	0.940621	0.984533	0.984476	76.62	84.34	94.97	109.8	169.2	52.2	68.8	52.88	47.1	70.75	71.6	4.29921e+06	1.91979e+06	1.22103e+06	1.01373e+06	3.3185e+06
FALSE	High	Master Protein	57546919	TPA: Hornerin [Homo sapiens]	0	184.809	25	25	194	25	2850	282.2	10.02	2842	25	cell organization and biogenesis;transport	cytoplasm;cytoskeleton;extracellular;nucleus;organelle lumen	metal ion binding		388697	HRNR	1					0	0.266	0.292	0.436	0.182532	0.322652	0.494692	117.59	112.51	110.57	51.8	67.1	95.6	185.5	54.12	29.62	30.26	133.64	2.09867e+06	1.42991e+06	1.28063e+06	3.48168e+06	1.07041e+06
FALSE	High	Master Protein	194386492	unnamed protein product [Homo sapiens]	0	182.511	22	26	303	1	605	65.3	8.29	4205	26	cell death;cell differentiation	cytosol	catalytic activity;motor activity;protein binding;structural molecule activity	Pf00038, Pf01576, Pf04156, Pf05957, Pf09728, Pf13166, Pf13514	9119	KRT75	12					0	0.131	0.269	0.43	0.00999625	0.254478	0.489743	86.81	113.41	103.74	27.1	44.1	93.3	235.5	100.16	74.52	99.54	61.93	3.30208e+06	235717	692855	675114	626662
FALSE	High	Master Protein	119573383	lamin A/C, isoform CRA_c [Homo sapiens]	0	180.252	46	37	378	31	790	87.3	8.72	8657	37	cell organization and biogenesis;regulation of biological process;response to stimulus;transport	cytosol;membrane;nucleus	protein binding;structural molecule activity	Pf00038, Pf00932, Pf02463, Pf05911, Pf12128	4000	LMNA	1	Arrhythmogenic Right Ventricular Cardiomyopathy; Adipogenesis; Fas Ligand (FasL) pathway and Stress induction of Heat Shock Proteins (HSP) regulation				3	2.711	2.57	1.338	0.84064	0.824876	0.888436	84.49	75.86	83.88	122.6	140.1	59.4	77.9	35.09	11.22	28.23	68.06	1.75931e+07	2.85797e+07	3.44605e+07	1.3567e+07	3.10702e+07
FALSE	High	Master Protein	14917115	keratin, type I cuticular Ha1 [Homo sapiens]	0	176.448	62	29	351	6	416	47.2	4.88	6818	29	cell death;cell organization and biogenesis	cytosol	protein binding;structural molecule activity	Pf00038, Pf04156, Pf13514, Pf14362, Pf14643	3881	KRT31	17; CHR_HSCHR17_1_CTG4		ENSG00000094796.4; ENSG00000262993.1		Formation of the cornified envelope	3	0.221	0.564	1.275	0.0956961	0.824876	0.93221	101.19	117.18	107.6	25.6	67.8	117	189.7	87.77	233.14	221.17	43.72	5.59138e+06	607876	1.22048e+06	1.14952e+06	1.47859e+06
FALSE	High	Master Protein	115298678	complement C3 preproprotein [Homo sapiens]	0	170.581	23	38	263	38	1663	187	6.4	5714	38	cell organization and biogenesis;defense response;metabolic process;regulation of biological process;response to stimulus;transport	extracellular;membrane;organelle lumen	catalytic activity;enzyme regulator activity;protein binding	Pf00207, Pf01759, Pf01821, Pf01835, Pf07677, Pf07678, Pf07703, Pf10569, Pf11974	718	C3	19	Allograft Rejection; TYROBP Causal Network; Complement Activation; Complement and Coagulation Cascades	ENSG00000125730.16	Herpes simplex infection; Phagosome; Leishmaniasis; Legionellosis; Systemic lupus erythematosus; Pertussis; Chagas disease (American trypanosomiasis); Staphylococcus aureus infection; Complement and coagulation cascades; Tuberculosis; Viral carcinogenesis	Post-translational protein phosphorylation; Regulation of Insulin-like Growth Factor (IGF) transport and uptake by Insulin-like Growth Factor Binding Proteins (IGFBPs); Alternative complement activation; Peptide ligand-binding receptors; Regulation of Complement cascade; Activation of C3 and C5; Neutrophil degranulation; Immunoregulatory interactions between a Lymphoid and a non-Lymphoid cell; G …	36	4.977	7.49	3.214	0.439052	0.206955	0.398507	135.45	129.06	91.36	170.8	165.7	24.8	38.7	51.07	38.91	121.64	43.05	4.50535e+07	4.83206e+07	8.47955e+07	2.68067e+07	1.90276e+07
FALSE	High	Master Protein	4504935	keratin, type II cuticular Hb5 isoform 1 [Homo sapiens]	0	164.5	50	36	338	9	507	55.8	6.55	4388	36	cell death	cytosol	structural molecule activity	Pf00038, Pf09726	3891	KRT85	12		ENSG00000135443.8		Formation of the cornified envelope	3	0.322	0.473	1.756	0.324565	0.720705	0.841281	91.01	129.43	124.38	26.8	51.2	126.1	195.9	71.2	225.57	186.34	58.12	3.61055e+06	914073	966526	978932	981844
FALSE	High	Master Protein	14917117	keratin, type I cuticular Ha3-I [Homo sapiens]	0	163.399	56	26	263	2	404	45.9	4.82	4443	26	cell death;metabolic process	cytosol	catalytic activity;motor activity;structural molecule activity	Pf00038, Pf01576, Pf04111, Pf04156, Pf07888, Pf12128, Pf13166, Pf13514, Pf14362	3883	KRT33A	17; CHR_HSCHR17_1_CTG4		ENSG00000006059.3; ENSG00000261986.1		Formation of the cornified envelope	3		100	100		9.61513e-17	8.17429e-17					25.4	374.6
FALSE	High	Master Protein	645912968	tubulin beta chain isoform a [Homo sapiens]	0	154.139	45	22	280	4	464	52	4.96	6781	22	cell division;cell organization and biogenesis;cellular component movement;defense response;regulation of biological process;response to stimulus;transport	cytoplasm;cytoskeleton;extracellular;membrane;nucleus;organelle lumen	catalytic activity;nucleotide binding;protein binding;structural molecule activity	Pf00091, Pf03953	203068	TUBB	6	Pathogenic Escherichia coli infection; Parkin-Ubiquitin Proteasomal System pathway				2	0.754	0.777	0.751	0.84064	0.824876	0.841281	128.31	94.83	77.91	45.9	57.4	115.9	180.8	83.8	19.42	47.59	121.83	3.34178e+06	3.81329e+06	5.27353e+06	1.96023e+07	6.64847e+06
FALSE	High	Master Protein	76879682	nestin [Homo sapiens]	0	153.759	30	28	293	1	1018	110.6	4.12	6976	28	cell organization and biogenesis;cell proliferation;regulation of biological process	cytoplasm;cytoskeleton	protein binding;structural molecule activity		10763	NES	1					0	0.463	8.4	0.01	0.757486	0.144889	8.17429e-17	136.13	95.45		10.6	347.3		42.1	176.31	42.46		79.86	14353	26377.5		643342	22048.9
FALSE	High	Master Protein	20809886	Tubulin, beta 2C [Homo sapiens]	0	153.13	47	22	280	2	445	49.8	4.86	6447	22	cell organization and biogenesis;cellular component movement;defense response;regulation of biological process;response to stimulus;transport	cytoplasm;cytoskeleton;cytosol;extracellular;nucleus;organelle lumen	catalytic activity;nucleotide binding;protein binding;RNA binding;structural molecule activity	Pf00091, Pf03953, Pf10644	10383	TUBB4B	9	Pathogenic Escherichia coli infection; Parkin-Ubiquitin Proteasomal System pathway				2	1.447	1.423	1.653	0.948429	0.974676	0.841281	73.67	66.86	68.05	101.9	104.7	120.1	73.3	13.98	17.1	41.49	65.01	2.49183e+06	2.2084e+06	1.63206e+06	2.10644e+06	1.90129e+06
FALSE	High	Master Protein	169790841	keratin, type II cuticular Hb3 [Homo sapiens]	0	149.751	44	34	382	2	493	54.2	5.64	4633	34	cell death;regulation of biological process;transport	cytosol	catalytic activity;motor activity;protein binding;structural molecule activity	Pf00038, Pf01576, Pf05557, Pf05911, Pf07888, Pf07926, Pf09726, Pf10174, Pf11559, Pf12128, Pf13166	3889	KRT83	12		ENSG00000170523.3		Formation of the cornified envelope	3	0.903	0.712	2.527	0.84064	0.824876	0.588863	71.86	94.6	91.97	35.1	38.1	174.1	152.7	80.66	169.39	70.76	77.35	236111	500579	1.86178e+06	1.10775e+06	496034
FALSE	High	Master Protein	10337581	keratin, type I cuticular Ha3-II [Homo sapiens]	0	143.426	51	22	325	4	404	46.2	4.84	5885	22	cell death;transport	cytosol;membrane	catalytic activity;motor activity;protein binding;structural molecule activity	Pf00038, Pf00529, Pf01576, Pf04156, Pf13514, Pf14362	3884	KRT33B	17; CHR_HSCHR17_1_CTG4		ENSG00000263012.1; ENSG00000131738.10		Formation of the cornified envelope	3	0.435	0.683	1.054	0.673642	0.824876	0.963761	87.24	137.43	115.17	22.5	78.2	129	170.2	121.02	227.24	189.61	67.91	2.91536e+06	262928	348058	177685	678280
FALSE	High	Master Protein	530400236	PREDICTED: keratin, type II cuticular Hb6 isoform X1 [Homo sapiens]	0	143.2	39	32	362	2	563	62	6.37	4350	32	cell death;regulation of biological process;transport	cytosol	catalytic activity;motor activity;protein binding;structural molecule activity	Pf00038, Pf01576, Pf05557, Pf07888, Pf07926, Pf09726, Pf11559, Pf12128, Pf13166	3892	KRT86	12					0	0.512	0.276	2.367	0.84064	0.273109	0.689168	78.4	122.03	115.59	64.8	19.6	204.3	111.3	188.88	163.67	161.87	101.38	1.56905e+06	110182	107600	84930.8	27332
FALSE	High	Master Protein	189069169	unnamed protein product [Homo sapiens]	0	142.055	44	20	238	3	445	49.9	4.89	5617	20	cell organization and biogenesis	cytoplasm;cytoskeleton;nucleus	catalytic activity;nucleotide binding;protein binding;structural molecule activity	Pf00091, Pf03953, Pf10644	7280	TUBB2A	6	Pathogenic Escherichia coli infection; Parkin-Ubiquitin Proteasomal System pathway				2	1.081	1.059	1.423	0.881803	0.884737	0.841281	60.92	50.38	98.89	64.6	77.3	63.7	194.4	24.22	11.35	33.04	30.5	527070	809156	516341	795728	560205
FALSE	High	Master Protein	119703744	desmoglein-1 preproprotein [Homo sapiens]	0	141.346	30	22	94	22	1049	113.7	5.03	2042	22	cell death;cell organization and biogenesis;regulation of biological process;response to stimulus;transport	cytoskeleton;cytosol;membrane	metal ion binding;protein binding	Pf00028, Pf01049	1828	DSG1	18		ENSG00000134760.5	Staphylococcus aureus infection	Apoptotic cleavage of cell adhesion proteins; Formation of the cornified envelope; Neutrophil degranulation	12	0.733	0.496	0.998	0.84064	0.791391	0.941289	85.66	85.44	80.89	77.2	67.9	106.6	148.2	46.91	27.44	58.92	58.19	5.24977e+06	3.44272e+06	5.30354e+06	1.11482e+07	4.30636e+06
FALSE	High	Master Protein	113414871	Keratin 77 [Homo sapiens]	0	138.838	38	28	216	2	578	61.8	5.85	3907	28	cell death;cell organization and biogenesis	cytoskeleton;cytosol	protein binding;structural molecule activity	Pf00038, Pf03962, Pf13166, Pf14817	374454	KRT77	12					0	0.411	0.295	4.449	0.598723	0.33192	0.134161	16.9	67.49	0	29.8	21.4	322.8	25.9	18.59	70.67		71.25	470882		422707
FALSE	High	Master Protein	4502027	serum albumin preproprotein [Homo sapiens]	0	135.162	44	29	408	2	609	69.3	6.28	7648	29	cell communication;cell organization and biogenesis;metabolic process;regulation of biological process;response to stimulus;transport	cytoplasm;endoplasmic reticulum;extracellular;Golgi;nucleus;organelle lumen	antioxidant activity;catalytic activity;DNA binding;metal ion binding;protein binding	Pf00273	213	ALB	4	Selenium Micronutrient Network; Vitamin B12 Metabolism; Folate Metabolism	ENSG00000163631.16	Thyroid hormone synthesis	Post-translational protein phosphorylation; Regulation of Insulin-like Growth Factor (IGF) transport and uptake by Insulin-like Growth Factor Binding Proteins (IGFBPs); Scavenging of heme from plasma; Platelet degranulation ; Defective SLCO1B1 causes hyperbilirubinemia, Rotor type (HBLRR); HDL remodeling; Defective SLCO1B3 causes hyperbilirubinemia, Rotor type (HBLRR); Transport of organic anions…	32	4.9	4.789	2.808	0.450494	0.566955	0.504771	81.77	77.46	95.46	145	158.7	62.7	33.6	35.83	38.59	57.41	33.09	1.06438e+07	2.43404e+07	2.41067e+07	1.47169e+07	1.97247e+07
FALSE	High	Master Protein	4885049	actin, alpha cardiac muscle 1 precursor [Homo sapiens]	0	133.78	49	21	471	1	377	42	5.39	8342	21	cell death;cell organization and biogenesis;cellular component movement;regulation of biological process;response to stimulus	cytoplasm;cytoskeleton;cytosol;membrane	catalytic activity;nucleotide binding;protein binding	Pf00022	70	ACTC1	15	Cardiac Progenitor Differentiation; Myometrial Relaxation and Contraction Pathways; Striated Muscle Contraction	ENSG00000159251.6	Dilated cardiomyopathy; Cardiac muscle contraction; Hypertrophic cardiomyopathy (HCM); Adrenergic signaling in cardiomyocytes	Striated Muscle Contraction	9	0.722	0.761	0.615	0.84064	0.824876	0.841281	2.7	23.13	28.29	93.2	98.2	79.4	129.1	4.11	106.48	36.45			62630	58922.8		63789.8
FALSE	High	Master Protein	33875446	JUP protein, partial [Homo sapiens]	0	133.609	33	21	93	21	784	85.6	6.49	2088	21	cell death;cell organization and biogenesis;cellular component movement;regulation of biological process;response to stimulus;transport	cytoplasm;cytoskeleton;cytosol;extracellular;membrane;nucleus;organelle lumen	protein binding;signal transducer activity;structural molecule activity	Pf00514	3728	JUP	17	Arrhythmogenic Right Ventricular Cardiomyopathy; Corticotropin-releasing hormone signaling pathway				2	0.36	0.338	0.861	0.433885	0.461574	0.841281	99.8	89.01	90.89	34.9	70.9	140.1	154.1	128.19	34.64	80.08	92.71	1.22886e+06	702454	708936	8.84265e+06	1.05243e+06
FALSE	High	Master Protein	194390302	unnamed protein product [Homo sapiens]	0	130.881	58	25	222	4	255	29.1	5.63	2918	25			structural molecule activity	Pf00038, Pf13166	85349	KRT121P; KRT87P	12					0	0.616	20.861	1.724	0.84064	0.00349675	0.841281	110.94	81	103.03	53.5	27.8	213.8	104.9	115.31	171.91	120.7	97.52				691631
FALSE	High	Master Protein	31074631	keratin 1b [Homo sapiens]	0	128.684	38	27	214	1	578	61.8	5.97	3813	27	cell death;cell organization and biogenesis	cytoskeleton;cytosol	structural molecule activity	Pf00038, Pf03962, Pf13166, Pf14817	374454	KRT77	12					0	0.01	0.01	1.439	9.9518e-17	9.61513e-17	0.841281			78.79			236	164				66.37
FALSE	High	Master Protein	28590	unnamed protein product [Homo sapiens]	0	126.981	44	29	391	2	609	69.3	6.28	6900	29	cell communication;cell organization and biogenesis;metabolic process;regulation of biological process;response to stimulus;transport	endoplasmic reticulum;extracellular;Golgi;nucleus;organelle lumen	antioxidant activity;catalytic activity;DNA binding;metal ion binding;protein binding	Pf00273	213	ALB	4	Selenium Micronutrient Network; Vitamin B12 Metabolism; Folate Metabolism				3	7.892	9.352	3.757	0.108265	0.101959	0.245702	53.2	34.74	38.98	155.3	165.9	66.7	12.1	34.67	34.2	43.75	35.67	1.15183e+06	2.37454e+06	2.92589e+06	1.45177e+06	2.03646e+06
FALSE	High	Master Protein	109148552	keratin, type II cytoskeletal 3 [Homo sapiens]	0	125.808	15	20	305	1	628	64.4	6.48	4372	20	cell death;cell differentiation;cell organization and biogenesis	cytosol	structural molecule activity	Pf00038	3850	KRT3	12		ENSG00000186442.7		Formation of the cornified envelope	3	0.01	0.01	0.092	9.9518e-17	9.61513e-17	0.000295019			26.08			33.7	366.3				37.16
FALSE	High	Master Protein	49168516	ACTG2 [Homo sapiens]	0	124.595	45	19	461	2	376	41.9	5.48	8206	19	regulation of biological process	cytoplasm;cytosol	nucleotide binding	Pf00022	72	ACTG2	2					0	0.229	0.481	0.01	0.11014	0.747139	8.17429e-17	260.81	8.65		53.6	112.5		233.9	122.94	30.04			586122
FALSE	High	Master Protein	189209	nidogen [Homo sapiens]	0	124.285	21	27	231	1	1247	136.4	5.34	4646	27	cell organization and biogenesis;regulation of biological process	cell surface;extracellular;membrane	metal ion binding;protein binding	Pf00008, Pf00058, Pf00086, Pf06119, Pf06247, Pf07474, Pf07645, Pf08450, Pf12662, Pf12947, Pf14670	4811	NID1	1					0	0.01	0.01	0.01	9.9518e-17	9.61513e-17	8.17429e-17							400				103.47
FALSE	High	Master Protein	37492	alpha-tubulin [Homo sapiens]	0	123.498	45	17	192	5	451	50.1	5.15	4247	17	cell division;cell organization and biogenesis;regulation of biological process;transport	cytoskeleton;cytosol;endosome;membrane;nucleus	catalytic activity;nucleotide binding;protein binding;structural molecule activity	Pf00091, Pf03953	7846	TUBA1A	12	Pathogenic Escherichia coli infection; Parkin-Ubiquitin Proteasomal System pathway				2	2.017	1.878	1.117	0.84064	0.856076	0.995798	60.32	64.24	77.48	136	140.5	65.8	57.6	20.51	18	39.51	30.3	2.27948e+07	2.08145e+07	1.65008e+07	1.51923e+07	1.31883e+07
FALSE	High	Master Protein	119581133	keratin, hair, acidic, 4 [Homo sapiens]	0	123.331	52	24	172	9	436	49.4	5.06	3052	24	cell death;metabolic process	cytosol	catalytic activity;motor activity;structural molecule activity	Pf00038, Pf01576, Pf04111, Pf04156, Pf07888, Pf12128, Pf13514	3885	KRT34	17					0	1.585	0.738	4.325	0.909185	0.824876	0.147728	76.3	106.65	104.41	102.4	88.1	142.9	66.6	61.76	123.64	167.62	87.31	2.17781e+06	576433	1.19534e+06	692901	617207
FALSE	High	Master Protein	119590445	nidogen 1, isoform CRA_a [Homo sapiens]	0	120.507	21	27	248	1	1247	136.3	5.29	5507	27	cell organization and biogenesis;regulation of biological process	cell surface;extracellular;membrane	metal ion binding;protein binding	Pf00008, Pf00058, Pf00086, Pf06119, Pf06247, Pf07474, Pf07645, Pf12662, Pf12947, Pf14670	4811	NID1	1					0	1.233	1.239	1.195	0.941281	0.954579	0.963761	67.35	67.88	62.93	112.3	105.6	97	85.2	35.76	16.49	38.58	54.1	2.39568e+06	2.5382e+06	3.04198e+06	1.79164e+06	1.07323e+06
FALSE	High	Master Protein	67464043	Chain O, Crsytal Structure Of Human Liver Gapdh	0	120.294	58	13	71	12	338	36.3	8.46	1741	13	metabolic process		catalytic activity	Pf00044, Pf02800								0	0.904	1.014	1.491	0.84064	0.856076	0.841281	76.38	78.79	63.21	84.2	103.3	100	112.5	17.55	21.63	36.6	25.39	4.56131e+06	4.41361e+06	4.10341e+06	4.53562e+06	6.44993e+06
FALSE	High	Master Protein	6678467	tubulin alpha-4A chain isoform 1 [Mus musculus]	0	116.533	40	15	131	2	448	49.9	5.06	2759	15	cell organization and biogenesis	cytoplasm;cytoskeleton	catalytic activity;nucleotide binding;protein binding;structural molecule activity	Pf00091, Pf03953	22145	Tuba4a	1		ENSMUSG00000026202.13	Gap junction; Apoptosis; Phagosome	Anchoring of the basal body to the plasma membrane; Intraflagellar transport; Hedgehog 'on' state; AURKA Activation by TPX2; Loss of Nlp from mitotic centrosomes; Recruitment of mitotic centrosome proteins and complexes; Hedgehog 'off' state; Regulation of PLK1 Activity at G2/M Transition; Platelet degranulation ; Recruitment of NuMA to mitotic centrosomes	28	0.687	1.166	0.01	0.84064	0.927165	8.17429e-17	19.25	68.3		105	144.4		150.5	4.31	65.93		29.06	171214	188651		185990
FALSE	High	Master Protein	145309326	laminin subunit gamma-1 precursor [Homo sapiens]	0	115.309	17	25	189	25	1609	177.5	5.12	6277	25	cell organization and biogenesis;cellular component movement;metabolic process;regulation of biological process	extracellular;organelle lumen	catalytic activity;motor activity;protein binding;structural molecule activity	Pf00052, Pf00053, Pf00055, Pf00261, Pf01576, Pf05262, Pf05483, Pf05557, Pf05667, Pf05701, Pf06008, Pf08317, Pf10174, Pf11068, Pf12128, Pf12795, Pf13166, Pf13514, Pf13868	3915	LAMC1	1	Alpha 6 Beta 4 signaling pathway; Endoderm Differentiation; miRNA targets in ECM and membrane receptors; Focal Adhesion; Focal Adhesion-PI3K-Akt-mTOR-signaling pathway; Inflammatory Response Pathway	ENSG00000135862.5	Prion diseases; Toxoplasmosis; ECM-receptor interaction; Focal adhesion; Pathways in cancer; Amoebiasis; PI3K-Akt signaling pathway; Small cell lung cancer	ECM proteoglycans; Post-translational protein phosphorylation; Regulation of Insulin-like Growth Factor (IGF) transport and uptake by Insulin-like Growth Factor Binding Proteins (IGFBPs); L1CAM interactions; Laminin interactions; Degradation of the extracellular matrix; MET activates PTK2 signaling; Non-integrin membrane-ECM interactions	31	0.917	0.733	0.811	0.84064	0.824876	0.841281	77.7	80.56	89.79	106.9	97.7	95.3	100.1	39.6	11.88	26.83	56.1	1.43752e+07	1.72138e+07	3.27834e+07	1.77066e+07	1.11859e+07
FALSE	High	Master Protein	189069413	unnamed protein product [Homo sapiens]	0	114.584	34	26	36	26	842	97	7.03	734	26	metabolic process	cytoplasm;cytosol	catalytic activity;nucleotide binding;protein binding	Pf00343	5837	PYGM	11	Glycogen Metabolism				1	1.125	1.104	1.552	0.909185	0.916017	0.841281	94.96	120.98	93.93	134.4	123.2	72.2	70.2	45.36	174.26	74.34	67.21	6.74188e+06	2.93881e+06	3.30485e+06	2.9222e+06	2.07155e+06
FALSE	High	Master Protein	358439935	Chain A, Crystal Structure Of Vimentin (fragment 144-251) From Homo Sapiens, Northeast Structural Genomics Consortium Target Hr4796b	0	110.576	59	13	429	3	119	14.3	5.07	11264	13			structural molecule activity	Pf00038								0	2.831	5.511	2.482	0.84064	0.461574	0.618845	111.51	123.3	109.46	89.6	211.8	67.4	31.2	16.3	31.41	68.13	90.92	3.59581e+06	4.37004e+06	3.09655e+06	4.48761e+06	3.34078e+06
FALSE	High	Master Protein	119583083	heterogeneous nuclear ribonucleoprotein K, isoform CRA_e [Homo sapiens]	0	108.765	45	19	224	19	464	51.2	5.39	4991	19	metabolic process;regulation of biological process;response to stimulus	cytoplasm;membrane;nucleus;spliceosomal complex	DNA binding;protein binding;RNA binding	Pf00013, Pf08067, Pf13014, Pf13083	3190	HNRNPK	9	mRNA Processing				1	2.866	2.197	1.658	0.84064	0.824876	0.841281	82.24	83.39	84.08	129.3	118.3	96.5	55.8	21.14	5.93	41.97	54.91	1.07343e+07	1.47083e+07	1.41265e+07	1.4941e+07	2.01826e+07
FALSE	High	Master Protein	119581140	keratin, hair, acidic, 5, isoform CRA_a [Homo sapiens]	0	107.032	33	18	213	9	455	50.3	4.91	4645	18	cell death	cytosol	structural molecule activity	Pf00038	3886	KRT35	17					0	0.56	1.109	1.436	0.84064	0.916017	0.841281	90.21	105.58	117.45	7.8	57.8	155.3	179.1	159.81	219.18	216.89	65.49	1.61173e+06	17007	115787	82932.7	107773
FALSE	High	Master Protein	7669550	vinculin isoform meta-VCL [Homo sapiens]	0	106.626	27	26	189	26	1134	123.7	5.66	2772	26	cell growth;cell organization and biogenesis;cellular component movement;regulation of biological process;transport	cytoplasm;cytoskeleton;cytosol;extracellular;membrane;organelle lumen	protein binding;structural molecule activity	Pf01044	7414	VCL	10	Integrin-mediated Cell Adhesion; Primary Focal Segmental Glomerulosclerosis FSGS; Focal Adhesion; VEGFA-VEGFR2 Signaling Pathway; Regulation of Actin Cytoskeleton	ENSG00000035403.17	Bacterial invasion of epithelial cells; Adherens junction; Leukocyte transendothelial migration; Focal adhesion; Shigellosis; Regulation of actin cytoskeleton; Amoebiasis	Signaling by BRAF and RAF fusions; MAP2K and MAPK activation; Smooth Muscle Contraction; Signaling by RAS mutants; Signaling by high-kinase activity BRAF mutants; Signaling by moderate kinase activity BRAF mutants; Platelet degranulation ; Paradoxical activation of RAF signaling by kinase inactive BRAF; Neutrophil degranulation; Interleukin-20 family signaling	37	1.553	1.61	0.995	0.909185	0.923723	0.939038	62.53	64.87	80.39	136.6	143.4	58.5	61.6	23.49	44.02	52.72	58.37	9.58278e+06	1.03718e+07	1.44413e+07	7.30494e+06	1.15607e+07
FALSE	High	Master Protein	193784876	unnamed protein product [Homo sapiens]	0	103.315	42	17	409	1	376	41.8	5.48	7076	17	regulation of biological process	cytoplasm;cytosol	nucleotide binding	Pf00022	72	ACTG2	2					0	0.297	0.181	0.01	0.256047	0.070607	8.17429e-17	88.24	88.24		80.3	48.9		270.7				73.55
FALSE	High	Master Protein	12667788	myosin-9 [Homo sapiens]	0	100.878	11	19	139	19	1960	226.4	5.6	3192	19	cell differentiation;cell organization and biogenesis;cellular component movement;metabolic process;regulation of biological process;response to stimulus;transport	cytoplasm;cytoskeleton;cytosol;extracellular;membrane;nucleus	catalytic activity;motor activity;nucleotide binding;protein binding;RNA binding;transporter activity	Pf00063, Pf01442, Pf01496, Pf01576, Pf01765, Pf02736, Pf03962, Pf04111, Pf04156, Pf05911, Pf06637, Pf07888, Pf09731, Pf11068, Pf11559, Pf12128, Pf13094	4627	MYH9	22	Primary Focal Segmental Glomerulosclerosis FSGS; VEGFA-VEGFR2 Signaling Pathway	ENSG00000100345.20	Regulation of actin cytoskeleton; Salmonella infection; Tight junction	RHO GTPases activate PAKs; EPHA-mediated growth cone collapse; RHO GTPases Activate ROCKs; Sema4D induced cell migration and growth-cone collapse; Regulation of actin dynamics for phagocytic cup formation; RHO GTPases activate CIT; RHO GTPases activate PKNs	23	1.867	1.868	1.149	0.84064	0.856076	0.979806	87.83	85.85	78.52	141.3	126.4	71.3	60.9	30.3	23.82	46.68	57.82	1.20489e+07	9.67804e+06	1.16324e+07	4.66382e+06	1.26297e+07
FALSE	High	Master Protein	62421170	actin-like protein, partial [Homo sapiens]	0	98.02	83	5	97	1	103	11.5	6.52	3293	5	cell organization and biogenesis;cellular component movement;regulation of biological process;response to stimulus	cytoskeleton;cytosol;membrane;nucleus	nucleotide binding;protein binding;structural molecule activity	Pf00022	71	ACTG1	17	Arrhythmogenic Right Ventricular Cardiomyopathy; Pathogenic Escherichia coli infection; Myometrial Relaxation and Contraction Pathways; Focal Adhesion; Fas Ligand (FasL) pathway and Stress induction of Heat Shock Proteins (HSP) regulation; Striated Muscle Contraction; Regulation of Actin Cytoskeleton				7	1.49	2.021	1.085	0.926079	0.824876	0.968324	33.8	54.58	57.04	101.2	141.8	95.4	61.6	30.75	39.14	40.76	51.77		2.04919e+06	1.34558e+06	1.20279e+06	2.0989e+06
FALSE	High	Master Protein	1335064	fibrillin [Homo sapiens]	0	97.924	9	26	103	26	3002	325.5	5	1570	26	cell organization and biogenesis;metabolic process;regulation of biological process;response to stimulus	cell surface;extracellular;membrane;organelle lumen	metal ion binding;protein binding;structural molecule activity	Pf00683, Pf06247, Pf07645, Pf12662, Pf12947, Pf14670	2200	FBN1	15					0	0.55	0.392	0.449	0.84064	0.566955	0.504771	84.13	104.2	87.83	44.5	36.5	48	270.9	59.32	27.45	58.21	49.73	3.20163e+06	3.50011e+06	5.71655e+06	1.191e+06	1.80497e+06
FALSE	High	Master Protein	50845388	annexin A2 isoform 1 [Homo sapiens]	0	96.567	45	19	207	19	357	40.4	8.37	4739	19	cell organization and biogenesis;metabolic process;regulation of biological process;response to stimulus;transport	cell surface;cytoplasm;cytosol;endosome;extracellular;membrane;nucleus;organelle lumen	enzyme regulator activity;metal ion binding;protein binding;RNA binding	Pf00191	302	ANXA2	15	Prostaglandin Synthesis and Regulation	ENSG00000182718.16			1	1.408	1.301	1.157	0.969572	0.969108	0.973554	57.51	59.7	53.47	99.9	91.2	101.3	107.7	20.13	6.33	22.26	33.89	2.17704e+07	1.73953e+07	2.0723e+07	3.04302e+07	2.18263e+07
FALSE	High	Master Protein	14043072	heterogeneous nuclear ribonucleoproteins A2/B1 isoform B1 [Homo sapiens]	0	93.194	40	14	206	13	353	37.4	8.95	3848	14	metabolic process;regulation of biological process;response to stimulus;transport	cytoplasm;extracellular;membrane;nucleus;spliceosomal complex	DNA binding;protein binding;RNA binding	Pf00076, Pf13893, Pf14259	3181	HNRNPA2B1	7	mRNA Processing	ENSG00000122566.20		Gene and protein expression by JAK-STAT signaling after Interleukin-12 stimulation; Interleukin-12 family signaling; mRNA Splicing - Major Pathway	10	1.642	1.5	1.006	0.89333	0.954579	0.949979	82.71	82.69	83.49	150.9	145.2	58.9	45	27.75	11.71	52.75	90.74	1.04962e+07	1.29379e+07	1.32595e+07	1.26698e+07	1.9725e+07
FALSE	High	Master Protein	67461069	RecName: Full=PDZ and LIM domain protein 2; AltName: Full=PDZ-LIM protein mystique	0	92.645	51	15	188	15	352	37.4	8.72	5271	15		cytoplasm;cytoskeleton;nucleus	metal ion binding;protein binding	Pf00412, Pf00595, Pf13180	64236	PDLIM2	8		ENSG00000120913.23			0	0.918	1.103	1.249	0.84064	0.916017	0.954117	84.57	92.92	95.05	83.5	114.6	106.8	95.2	15.09	25.03	49.22	57.59	1.48771e+07	1.55005e+07	1.24349e+07	1.05759e+07	1.31472e+07
FALSE	High	Master Protein	119575948	histone 1, H4e [Homo sapiens]	0	92.475	41	12	256	2	138	15.3	11.66	5703	12	cell organization and biogenesis;metabolic process;regulation of biological process;response to stimulus	chromosome;extracellular;membrane;nucleus	DNA binding;protein binding;RNA binding	Pf00125, Pf02969, Pf15630	8367	HIST1H4E	6					0	4.085	4.408	2.611	0.688364	0.579461	0.54024	69.92	47.06	70.67	136.1	137.7	95	31.2	25.96	15.24	31.25	71.66	4.83636e+07	4.14681e+07	5.04991e+07	4.2543e+07	7.55792e+07
FALSE	High	Master Protein	4504251	histone H2A type 2-A [Homo sapiens]	0	92.367	61	8	151	2	130	14.1	10.9	3223	8	regulation of biological process	chromosome;nucleus	DNA binding;protein binding	Pf00125, Pf00808	723790; 8337	HIST2H2AA4; HIST2H2AA3	1		ENSG00000203812.2; ENSG00000272196.2	Systemic lupus erythematosus; Alcoholism	SIRT1 negatively regulates rRNA expression; UCH proteinases; RMTs methylate histone arginines; Activation of anterior HOX genes in hindbrain development during early embryogenesis; NoRC negatively regulates rRNA expression; Meiotic synapsis; Transcriptional regulation by small RNAs; Meiotic recombination; PRC2 methylates histones and DNA; HDACs deacetylate histones; Formation of the beta-catenin:…	66	0.481	0.659	0.543	0.812116	0.824876	0.71991	120.75	128.27	125.19	101.3	130.2	86.1	82.3	26.21	23.37	51.36	106.83	1.73275e+06	758505	1.5318e+06	1.17017e+06	1.43787e+06
FALSE	High	Master Protein	223582	histone H4	0	89.467	55	11	274	1	102	11.2	11.19	5685	11	metabolic process		DNA binding	Pf00125, Pf02969, Pf15630								0	9.593	5.943	4.189	0.0505366	0.390924	0.16756	113.96	122.94	116.03	207.2	112	60.7	20.1	59.49	56.52	85.51	112.79	1.50489e+07	1.139e+07	5.80064e+06	3.6542e+06	2.38088e+07
FALSE	High	Master Protein	221042248	unnamed protein product [Homo sapiens]	0	83.841	20	15	129	2	822	94.7	5.69	4250	15	cell differentiation;cell organization and biogenesis;regulation of biological process;transport	cytoplasm;cytosol;extracellular;membrane;organelle lumen	metal ion binding;protein binding;RNA binding	Pf00307, Pf00435, Pf08726, Pf11971, Pf13405, Pf13499, Pf13833	87	ACTN1	14	Arrhythmogenic Right Ventricular Cardiomyopathy; Focal Adhesion; Regulation of Actin Cytoskeleton				3	2.009	2.018	0.994	0.84064	0.824876	0.938658	37.26	34.56	42.32	130.7	229.9	18	21.4	60.37	28.49	37.32	113.07	754574	673048	231263	285684	749313
FALSE	High	Master Protein	530389143	PREDICTED: plectin isoform X3 [Homo sapiens]	0	82.324	6	27	99	27	4689	532.1	5.97	1231	27	cell organization and biogenesis	cytoplasm;cytoskeleton;cytosol;membrane	protein binding;RNA binding;structural molecule activity	Pf00307, Pf00681, Pf03501, Pf07812	5339	PLEC	8					0	1.58	1.58	0.943	0.909185	0.937919	0.888871	51.09	51.46	55.47	160.1	149.7	54.5	35.7	28.15	9.68	39.14	75.6	8.86927e+06	7.78568e+06	5.55249e+06	5.35516e+06	1.12708e+07
FALSE	High	Master Protein	4503571	alpha-enolase isoform 1 [Homo sapiens]	0	80.158	38	14	97	14	434	47.1	7.39	2697	14	metabolic process;regulation of biological process;response to stimulus	cell surface;cytoplasm;cytosol;membrane;nucleus	catalytic activity;DNA binding;metal ion binding;protein binding;RNA binding	Pf00113, Pf03952, Pf13378	2023	ENO1	1	Glycolysis and Gluconeogenesis	ENSG00000074800.13	RNA degradation; HIF-1 signaling pathway; Metabolic pathways; Glycolysis / Gluconeogenesis; Biosynthesis of amino acids; Carbon metabolism	Gluconeogenesis; Glycolysis	12	0.849	1.018	0.532	0.84064	0.856076	0.688137	51.7	57.2	71.39	114.8	138.4	31.8	115.1	8.93	25.61	93.15	41.78	4.65216e+06	4.5654e+06	5.24581e+06	4.39752e+06	5.50729e+06
FALSE	High	Master Protein	609412460	Chain A, Crystal Structure Of Human Lnkh2b-h2a.z-anp32e	0	79.664	48	10	255	2	209	22.5	10.23	3874	10			DNA binding	Pf00125, Pf00808								0	3.665	3.281	2.146	0.84064	0.824876	0.841281	99.22	99.1	110.26	132.2	128.9	95	43.8	41.73	38.13	53.72	95.34	7.57835e+06	6.87556e+06	1.4829e+07	8.28391e+06	1.1658e+07
FALSE	High	Master Protein	21755908	unnamed protein product [Homo sapiens]	0	78.648	30	16	110	11	520	56.8	6.02	1933	16	cell death	cytosol	structural molecule activity	Pf00038, Pf12128, Pf13166	196374	KRT78	12					0	0.241	0.263	0.895	0.130059	0.238861	0.841281	92.59	83.09	91.33	23.1	49.3	108.7	218.9	101.45	178.09	120.45	73.64	2.25592e+06	751698	421641	3.91998e+06	475262
FALSE	High	Master Protein	30582781	tubulin, beta, 4 [Homo sapiens]	0	77.807	15	13	168	1	797	88.3	5.86	3366	13	cell organization and biogenesis;cellular component movement;regulation of biological process;response to stimulus	cytoplasm;cytoskeleton;membrane;nucleus	catalytic activity;nucleotide binding;protein binding;receptor activity;signal transducer activity;structural molecule activity	Pf00001, Pf00091, Pf03953	10381	TUBB3	16	Pathogenic Escherichia coli infection; Parkin-Ubiquitin Proteasomal System pathway; Exercise-induced Circadian Regulation	ENSG00000198211.8			3	0.277	0.355	0.66	0.206188	0.509918	0.841281	41.24	41.68	81.48	46.1	61.3	119.9	172.7	48.66	30.95	77.17	26.61	205559			105308	85644.7
FALSE	High	Master Protein	31873316	hypothetical protein [Homo sapiens]	0	76.976	21	16	163	16	823	91.1	5.5	3002	16	cell differentiation;cell growth;cell organization and biogenesis;cellular component movement;defense response;metabolic process;regulation of biological process;response to stimulus;transport	cell surface;cytoplasm;endosome;membrane	metal ion binding;protein binding;receptor activity;signal transducer activity	Pf00362, Pf07965, Pf08725	3688	ITGB1	10	Integrin-mediated Cell Adhesion; Prolactin Signaling Pathway; Arrhythmogenic Right Ventricular Cardiomyopathy; Pathogenic Escherichia coli infection; Focal Adhesion; Signaling of Hepatocyte Growth Factor Receptor; TGF-beta Signaling Pathway; VEGFA-VEGFR2 Signaling Pathway				8	1.026	0.92	0.756	0.845424	0.824876	0.841281	80.63	82.5	78.88	85.6	78.1	73.7	162.6	35.94	11.07	33.73	27.36	1.17918e+07	9.55229e+06	1.75131e+07	2.12867e+07	8.7351e+06
FALSE	High	Master Protein	4504517	heat shock protein beta-1 [Homo sapiens]	0	76.289	69	15	151	15	205	22.8	6.4	3287	15	cellular component movement;metabolic process;regulation of biological process;response to stimulus	cytoplasm;cytoskeleton;cytosol;membrane;nucleus;proteasome	enzyme regulator activity;protein binding;RNA binding	Pf00011	3315	HSPB1	7	Apoptosis-related network due to altered Notch3 in ovarian cancer; Fas Ligand (FasL) pathway and Stress induction of Heat Shock Proteins (HSP) regulation; MAPK Signaling Pathway; ATM Signaling Network in Development and Disease; VEGFA-VEGFR2 Signaling Pathway; p38 MAPK Signaling Pathway	ENSG00000106211.8	MAPK signaling pathway; Amoebiasis; VEGF signaling pathway; Epstein-Barr virus infection	AUF1 (hnRNP D0) binds and destabilizes mRNA; VEGFA-VEGFR2 Pathway; MAPK6/MAPK4 signaling	19	1.7	1.659	1.6	0.869961	0.916017	0.841281	82.89	83.6	80.99	134	135.5	90.3	40.2	17.51	25.54	33.9	70.68	1.11831e+07	1.47999e+07	1.45441e+07	1.89623e+07	1.46902e+07
FALSE	High	Master Protein	4502101	annexin A1 [Homo sapiens]	0	75.114	39	12	92	12	346	38.7	7.02	3104	12	cell differentiation;cell organization and biogenesis;cellular component movement;defense response;metabolic process;regulation of biological process;response to stimulus;transport	cell surface;cytoplasm;cytoskeleton;cytosol;endosome;extracellular;membrane;nucleus;vacuole	catalytic activity;DNA binding;enzyme regulator activity;metal ion binding;protein binding;RNA binding;structural molecule activity	Pf00191	301	ANXA1	9	Integrated Breast Cancer Pathway; Spinal Cord Injury; VEGFA-VEGFR2 Signaling Pathway; Prostaglandin Synthesis and Regulation	ENSG00000135046.13		Gastrin-CREB signalling pathway via PKC and MAPK; G alpha (i) signalling events; Smooth Muscle Contraction; Interleukin-4 and 13 signaling; Formyl peptide receptors bind formyl peptides and many other ligands	20	1.504	1.746	0.95	0.917943	0.89423	0.896395	89.18	75.05	59.22	95.4	109.3	96.8	98.6	30.9	23.73	77.41	18.72	1.22713e+07	7.5232e+06	7.46099e+06	7.07628e+06	5.23068e+06
FALSE	High	Master Protein	223278387	calmodulin-like protein 5 [Homo sapiens]	0	74.649	90	14	18	14	146	15.9	4.44	514	14	regulation of biological process;response to stimulus;transport	extracellular	metal ion binding;protein binding	Pf00036, Pf12763, Pf13202, Pf13405, Pf13499, Pf13833	51806	CALML5	10	Alzheimers Disease	ENSG00000178372.7	Rap1 signaling pathway; Salivary secretion; Insulin signaling pathway; Melanogenesis; Adrenergic signaling in cardiomyocytes; Calcium signaling pathway; Olfactory transduction; Alcoholism; Renin secretion; Oocyte meiosis; Phototransduction; Glucagon signaling pathway; Glioma; cAMP signaling pathway; Amphetamine addiction; Alzheimer's disease; Circadian entrainment; Ras signaling pathway; Vascular…	Neutrophil degranulation	36	1.003	1.458	1.41	0.84064	0.958546	0.841281	49.53	92.04	55.77	90.4	118.6	119.7	71.3	61.72	238.39	78.03	87.42	247939	537549	354193	328103	340180
FALSE	High	Master Protein	131412225	keratin, type I cytoskeletal 13 isoform a [Homo sapiens]	0	74.6	30	17	285	9	458	49.5	4.96	5607	17	cell death;cell organization and biogenesis;response to stimulus	cytoskeleton;cytosol;nucleus	protein binding;structural molecule activity	Pf00038	3860	KRT13	17					0	7.416	1.772	4.225	0.133183	0.882579	0.161745	108.26	23.87	97.6	62.4	102.1	102.3	133.3	186.16	61.35	163.55	71.67	144135	93177.2	103836	640727	4.3154e+06
FALSE	High	Master Protein	38044288	gelsolin isoform b [Homo sapiens]	0	74.269	22	15	161	15	731	80.6	5.85	3152	15	cell death;cell organization and biogenesis;metabolic process;regulation of biological process;response to stimulus;transport	cytoplasm;cytoskeleton;cytosol;extracellular;membrane;nucleus;organelle lumen	metal ion binding;protein binding	Pf00626	2934	GSN	9	Regulation of Actin Cytoskeleton; Senescence and Autophagy in Cancer	ENSG00000148180.19			2	2.456	2.222	1.436	0.84064	0.824876	0.841281	81.07	78.23	90.17	147.7	140.3	70.9	41.1	11.73	8.37	52.02	63.26	1.2217e+07	1.32423e+07	1.10794e+07	9.87279e+06	1.05118e+07
FALSE	High	Master Protein	767999450	PREDICTED: serpin B12 isoform X1 [Homo sapiens]	0	72.549	35	10	40	10	437	49.8	5.47	716	10	cell differentiation;regulation of biological process;transport	cytoplasm;membrane	enzyme regulator activity;protein binding	Pf00079	89777	SERPINB12	18					0	0.323	0.27	1.073	0.329893	0.257092	0.963761	67.51	51.32	45.83	59.3	45.3	110.5	184.9	78.61	36.44	84.74	60.91	479731	476975	1.06721e+06	2.79842e+06	808165
FALSE	High	Master Protein	15431316	keratin, type II cuticular Hb4 [Homo sapiens]	0	71.352	10	13	183	2	600	64.8	7.56	1912	13	cell death;cell organization and biogenesis;regulation of biological process	cytoskeleton;cytosol	catalytic activity;motor activity;protein binding;structural molecule activity	Pf00038, Pf01576, Pf05557, Pf09726, Pf09728, Pf13514	3890	KRT84	12		ENSG00000161849.3		Formation of the cornified envelope	3	1.684	1.975	1.217	0.875256	0.824876	0.963761	25.92	26.6	24.08	112.5	132	88.7	66.8	28.61	21.03	45.54	6.26	502400	498536	237084	359161	322304
FALSE	High	Master Protein	119623974	hCG2001591 [Homo sapiens]	0	70.787	12	17	92	1	1744	192.6	7.27	2438	17		extracellular	enzyme regulator activity	Pf00207, Pf01759, Pf01821, Pf01835, Pf07677, Pf07678, Pf07703, Pf10569, Pf11974, Pf13249								0	30.771	18.392	0.01	0.000103917	0.00638122	8.17429e-17	86.01	55.82		259.1	134.3		6.5	76.84	53.11		43.43	524663	1.06583e+06	2.30239e+06	1.69745e+06	229920
FALSE	High	Master Protein	443671	complement component C4A, partial [Homo sapiens]	0	70.544	12	17	92	1	1754	193.5	7.2	2505	17	defense response;metabolic process;regulation of biological process;response to stimulus	extracellular;membrane;organelle lumen	catalytic activity;enzyme regulator activity;protein binding	Pf00207, Pf01759, Pf01821, Pf01835, Pf07677, Pf07678, Pf07703, Pf10569, Pf11974, Pf13249	720	C4A	6	Allograft Rejection; Complement Activation; Sudden Infant Death Syndrome (SIDS) Susceptibility Pathways				3	100	100	100	9.9518e-17	9.61513e-17	8.17429e-17				264.6	83.9	51.5		74.85	39.47	61.57		1.31274e+06	2.74006e+06	1.64427e+06	337195	179657
FALSE	High	Master Protein	189053257	unnamed protein product [Homo sapiens]	0	69.708	61	8	136	1	130	14.1	10.9	2204	8	regulation of biological process	chromosome;nucleus	DNA binding;protein binding	Pf00125, Pf00808	3013	HIST1H2AD	6			Alcoholism; Systemic lupus erythematosus		2	3.148	3.154	0.753	0.84064	0.824876	0.841281	70.65	130.53	28.95	156.3	156.6	37.4	49.7	54.59	81.79		27.11	2.00355e+06	858780	482378	784431	1.86628e+06
FALSE	High	Master Protein	119577699	basal cell adhesion molecule (Lutheran blood group), isoform CRA_b [Homo sapiens]	0	69.413	22	13	84	13	707	76.6	7.37	1754	13	regulation of biological process;response to stimulus	extracellular;membrane	protein binding;receptor activity;signal transducer activity	Pf00047, Pf07679, Pf08205, Pf13895, Pf13927	4059	BCAM	19					0	1.145	0.843	1.306	0.909185	0.824876	0.907791	61.07	62.81	67.49	102.1	94.6	119.6	83.7	33.46	27.66	26.1	61.08	2.54527e+06	3.81466e+06	4.25658e+06	3.60493e+06	1.73851e+06
FALSE	High	Master Protein	1032207174	Chain C, Solution Structure Of The Isolated Histone H2a-h2b Heterodimer	0	69.221	59	7	131	1	133	14.3	11.05	2487	7			DNA binding	Pf00125, Pf00808								0	4.464	4.63	1.959	0.579724	0.566955	0.841281	100.73	102.12	130.97	120.8	141.5	111.6	26.2	21.12	24.27	41.42	113.06	4.09224e+06	4.07135e+06	3.83249e+06	2.25963e+06	4.56075e+06
FALSE	High	Master Protein	221043146	unnamed protein product [Homo sapiens]	0	68.223	29	13	55	13	543	62.7	5.91	1694	13	cellular component movement	cytoskeleton;cytosol;membrane	protein binding	Pf02029	800	CALD1	7	Myometrial Relaxation and Contraction Pathways				1	1.632	1.628	0.448	0.89899	0.916017	0.504771	85.63	89.75	52.21	155.5	161.9	14.5	68.2	44.79	30.28	44.29	52.44	2.96347e+06	2.82438e+06	6.32379e+06	2.08647e+06	3.53977e+06
FALSE	High	Master Protein	4504927	keratin, type I cuticular Ha6 [Homo sapiens]	0	65.62	21	11	188	3	467	52.2	4.94	3241	11	cell death;regulation of biological process	cytoskeleton;cytosol	catalytic activity;motor activity;structural molecule activity	Pf00038, Pf01576	8689	KRT36	17		ENSG00000126337.13		Formation of the cornified envelope	3	0.091	0.477	1.36	0.00148051	0.737353	0.87078	176.72	143.95	137.54	12.9	48.2	9.4	329.5	131.33	235.38	237.83	96.22	844879				31260.5
FALSE	High	Master Protein	119578757	talin 1, isoform CRA_b [Homo sapiens]	0	65.244	7	14	48	14	2541	269.6	6.07	847	14	cell organization and biogenesis;cellular component movement;regulation of biological process;response to stimulus;transport	cell surface;cytoskeleton;cytosol;extracellular	protein binding;structural molecule activity	Pf00373, Pf01608, Pf02174, Pf08913, Pf09141, Pf09379	7094	TLN1	9	Integrin-mediated Cell Adhesion; Focal Adhesion				2	0.755	0.733	0.692	0.84064	0.824876	0.841281	81.88	80.97	71.73	136.5	134.1	35.2	94.2	21.77	18.93	85.93	66.6	7.25492e+06	8.14103e+06	7.13667e+06	5.76384e+06	9.19509e+06
FALSE	High	Master Protein	4507953	14-3-3 protein zeta/delta [Homo sapiens]	0	64.913	45	11	164	7	245	27.7	4.79	3267	11	cell organization and biogenesis;metabolic process;regulation of biological process;response to stimulus;transport	cytoplasm;cytosol;membrane;mitochondrion;nucleus	catalytic activity;protein binding;RNA binding	Pf00244	7534	YWHAZ	8	Cell Cycle; Prolactin Signaling Pathway; Pathogenic Escherichia coli infection; Myometrial Relaxation and Contraction Pathways; Calcium Regulation in the Cardiac Cell; Sudden Infant Death Syndrome (SIDS) Susceptibility Pathways	ENSG00000164924.17	Oocyte meiosis; Hepatitis B; PI3K-Akt signaling pathway; Hippo signaling pathway; Pathogenic Escherichia coli infection; Cell cycle; Epstein-Barr virus infection; Viral carcinogenesis	Chk1/Chk2(Cds1) mediated inactivation of Cyclin B:Cdk1 complex; Interleukin-3, 5 and GM-CSF signaling; KSRP (KHSRP) binds and destabilizes mRNA; Activation of BAD and translocation to mitochondria ; GP1b-IX-V activation signalling; Translocation of GLUT4 to the plasma membrane; Rap1 signalling; Deactivation of the beta-catenin transactivating complex; TP53 Regulates Metabolic Genes; RHO GTPases a…	51	1.871	1.888	0.916	0.84064	0.856076	0.858251	72	81.44	91.79	165.1	161	28.5	45.4	23.04	6.68	68.16	69.19	5.61053e+06	5.74143e+06	4.48077e+06	2.9191e+06	5.17489e+06
FALSE	High	Master Protein	3169770	immunoglobulin kappa light chain [Homo sapiens]	0	62.989	25	6	57	3	211	23	8.05	1959	6				Pf00047, Pf07654, Pf07686								0	5.461	6.779		0.348199	0.273109		38.41	64.48		116.2	198	64.2	21.6	35.62	30.98		61.4	1.85926e+06	1.73457e+06	3.33406e+06	2.32231e+06	1.58919e+06
FALSE	High	Master Protein	4507677	endoplasmin precursor [Homo sapiens]	0	62.655	17	14	105	12	803	92.4	4.84	2858	14	cell organization and biogenesis;metabolic process;regulation of biological process;response to stimulus;transport	cytosol;endoplasmic reticulum;extracellular;membrane;nucleus;organelle lumen	metal ion binding;nucleotide binding;protein binding;RNA binding	Pf00183, Pf02518, Pf13589	7184	HSP90B1	12	Photodynamic therapy-induced unfolded protein response; Focal Adhesion-PI3K-Akt-mTOR-signaling pathway; Sudden Infant Death Syndrome (SIDS) Susceptibility Pathways	ENSG00000166598.14	Thyroid hormone synthesis; Pathways in cancer; Estrogen signaling pathway; Prostate cancer; PI3K-Akt signaling pathway; Protein processing in endoplasmic reticulum	Post-translational protein phosphorylation; Regulation of Insulin-like Growth Factor (IGF) transport and uptake by Insulin-like Growth Factor Binding Proteins (IGFBPs); ATF6 (ATF6-alpha) activates chaperone genes; Interleukin-4 and 13 signaling; Trafficking and processing of endosomal TLR; Scavenging by Class A Receptors	26	2.785	2.233	1.06	0.84064	0.824876	0.963761	67.08	68.52	62.09	200.1	143.8	20.6	35.5	27.2	32.36	78.68	103.37	1.06678e+07	7.79822e+06	5.39512e+06	6.20337e+06	5.63564e+06
FALSE	High	Master Protein	215274264	RecName: Full=Collagen alpha-1(XVIII) chain; Contains: RecName: Full=Endostatin; Flags: Precursor	0	61.084	6	9	93	9	1754	178.1	6.01	1903	9	cell organization and biogenesis;metabolic process;regulation of biological process;response to stimulus	extracellular;organelle lumen	metal ion binding;protein binding;structural molecule activity	Pf01391, Pf01392, Pf06121, Pf06482, Pf13385	80781	COL18A1	21		ENSG00000182871.14	Protein digestion and absorption	Collagen degradation; Activation of Matrix Metalloproteinases; Integrin cell surface interactions; Laminin interactions; Assembly of collagen fibrils and other multimeric structures; Collagen chain trimerization	11	3.15	3.272	2.742	0.84064	0.824876	0.504771	93.18	100.4	108.7	116.7	114.8	140.5	28.1	19.05	11.4	44.31	55.54	8.77119e+06	1.28432e+07	1.30856e+07	1.14053e+07	1.40751e+07
FALSE	High	Master Protein	578815184	PREDICTED: clusterin isoform X1 [Homo sapiens]	0	60.995	25	13	105	13	501	57.8	6.68	3494	13	cell organization and biogenesis;cell proliferation;defense response;metabolic process;regulation of biological process;response to stimulus;transport	cell surface;cytoplasm;cytosol;endoplasmic reticulum;extracellular;Golgi;membrane;mitochondrion;nucleus;organelle lumen	catalytic activity;protein binding	Pf01093	1191	CLU	8	Complement and Coagulation Cascades				1	2.137	2.15	1.488	0.84064	0.824876	0.841281	127.33	112.32	98.18	91.6	131.7	86.3	90.4	74.87	29.21	52.12	96.26	7.12508e+06	5.76481e+06	2.5569e+07	2.23945e+07	4.57538e+06
FALSE	High	Master Protein	14043070	heterogeneous nuclear ribonucleoprotein A1 isoform b [Homo sapiens]	0	60.531	30	12	81	9	372	38.7	9.13	1186	12	cell communication;metabolic process;regulation of biological process;response to stimulus;transport	cytoplasm;membrane;nucleus;spliceosomal complex	DNA binding;protein binding;RNA binding	Pf00076, Pf13893, Pf14259	3178	HNRNPA1	12	mRNA Processing	ENSG00000135486.17	Spliceosome	mRNA Splicing - Major Pathway; FGFR2 alternative splicing	11	1.454	2.084	1.099	0.94505	0.824876	0.981928	90.36	72.87	90.62	134.5	158.5	67.4	39.6	25.18	147.5	41.69	113.24	2.42451e+06	3.0914e+06	3.00955e+06	2.56833e+06	4.27815e+06
FALSE	High	Master Protein	116256327	neprilysin [Homo sapiens]	0	60.3	21	13	83	13	750	85.5	5.73	1659	13	metabolic process;response to stimulus;transport	cytoplasm;membrane	catalytic activity;metal ion binding;protein binding	Pf01431, Pf05649	4311	MME	3	Alzheimers Disease; Primary Focal Segmental Glomerulosclerosis FSGS	ENSG00000196549.10	Protein digestion and absorption; Alzheimer's disease; Renin-angiotensin system; Hematopoietic cell lineage	Metabolism of Angiotensinogen to Angiotensins; Neutrophil degranulation	12	1.17	1.058	0.798	0.909185	0.884089	0.841281	77.64	78.27	85.41	117.1	104.6	74.9	103.3	28.89	33.98	25	77.71	7.75205e+06	5.29597e+06	3.26161e+06	5.22837e+06	6.03878e+06
FALSE	High	Master Protein	28195394	histone H2A type 2-B [Homo sapiens]	0	59.448	61	6	69	3	130	14	10.89	1557	6	regulation of biological process	chromosome;nucleus	DNA binding;protein binding	Pf00125, Pf00808	317772	HIST2H2AB	1		ENSG00000184270.4	Alcoholism; Systemic lupus erythematosus	HDACs deacetylate histones; HATs acetylate histones; UCH proteinases; Ub-specific processing proteases; RMTs methylate histone arginines; Metalloprotease DUBs	13	7.381	5.799	3.177	0.135507	0.413812	0.41256	105.72	117.15	108.36	176.6	176	37.5	9.8	51.27	29.38	53.29	136.93	1.07727e+06	1.32067e+06	1.90047e+06	634908	2.73688e+06
FALSE	High	Master Protein	16751921	dermcidin isoform 1 preproprotein [Homo sapiens]	0	59.104	54	8	133	8	110	11.3	6.54	3631	8	defense response;metabolic process;response to stimulus	extracellular	catalytic activity;protein binding;RNA binding	Pf15291	117159	DCD	12		ENSG00000161634.11		Antimicrobial peptides	3	1.639	1.308	2.114	0.895372	0.972563	0.841281	88.83	100.32	101.33	92.5	74.1	141.4	92.1	40.73	25.77	34.61	36.89	1.43763e+07	8.82436e+06	1.45416e+07	1.00136e+07	9.85181e+06
FALSE	High	Master Protein	31092	unnamed protein product [Homo sapiens]	0	58.666	21	8	95	8	462	50.1	9.01	1716	8	metabolic process;regulation of biological process;response to stimulus;transport	cytoplasm;cytoskeleton;cytosol;extracellular;membrane;nucleus;organelle lumen	catalytic activity;nucleotide binding;protein binding;RNA binding	Pf00009, Pf03143, Pf03144	1915	EEF1A1	6	Translation Factors				1	1.258	1.328	0.766	0.956141	0.981276	0.841281	70.83	75.18	94.16	132.1	131.3	41.8	94.8	22.48	14.38	104.09	33.42	8.54242e+06	8.46534e+06	5.08708e+06	6.07976e+06	9.61266e+06
FALSE	High	Master Protein	4503689	fibrinogen alpha chain isoform alpha-E preproprotein [Homo sapiens]	0	58.141	17	14	101	11	866	94.9	6.01	1558	14	cell organization and biogenesis;coagulation;defense response;metabolic process;regulation of biological process;response to stimulus;transport	cell surface;extracellular;membrane;organelle lumen	metal ion binding;protein binding;structural molecule activity	Pf00147, Pf02414, Pf08702, Pf12160	2243	FGA	4	Blood Clotting Cascade; VEGFA-VEGFR2 Signaling Pathway	ENSG00000171560.14	Platelet activation; Complement and coagulation cascades	Post-translational protein phosphorylation; Integrin cell surface interactions; Regulation of Insulin-like Growth Factor (IGF) transport and uptake by Insulin-like Growth Factor Binding Proteins (IGFBPs); Signaling by BRAF and RAF fusions; Amyloid fiber formation; MAP2K and MAPK activation; GRB2:SOS provides linkage to MAPK signaling for Integrins ; Signaling by RAS mutants; Signaling by high-kin…	42	4.968	8.606	4.995	0.439468	0.133351	0.093228	131.16	120.09	111.78	153.8	187.3	52	6.9	41.98	40.71	52.49	66.22	8.02885e+06	3.77508e+06	6.2094e+06	2.46686e+06	4.20582e+06
FALSE	High	Master Protein	4507651	tropomyosin alpha-4 chain isoform Tpm4.2cy [Homo sapiens]	0	56.27	35	15	142	8	248	28.5	4.69	2528	15	cell differentiation;cell organization and biogenesis;cellular component movement	cytoplasm;cytoskeleton;cytosol;membrane	metal ion binding;protein binding;structural molecule activity	Pf00261, Pf12718	7171	TPM4	19	Striated Muscle Contraction	ENSG00000167460.14	Adrenergic signaling in cardiomyocytes; Hypertrophic cardiomyopathy (HCM); Dilated cardiomyopathy; Cardiac muscle contraction	Smooth Muscle Contraction; Striated Muscle Contraction	8	3.71	3.416	1.214	0.831592	0.824876	0.963761	84.07	69.86	90.5	160.9	152.4	32.2	54.5	31.43	28.72	86.72	61.95	5.16912e+06	3.56093e+06	6.37685e+06	2.369e+06	4.56382e+06
FALSE	High	Master Protein	7657532	protein S100-A6 [Homo sapiens]	0	56.187	71	7	131	4	90	10.2	5.48	2009	7	cell organization and biogenesis;regulation of biological process;response to stimulus;transport	cytoplasm;cytosol;extracellular;membrane;nucleus	metal ion binding;protein binding;transporter activity	Pf01023	6277	S100A6	1	Gastric cancer network 2; Prostaglandin Synthesis and Regulation	ENSG00000197956.9			2	1.048	0.968	0.657	0.862312	0.841355	0.841281	133.9	102.69	109.07	119.8	106.5	75.2	98.5	52.42	44.66	44.19	62.84	7.54824e+06	4.41409e+06	2.12132e+06	4.33428e+06	9.60169e+06
FALSE	High	Master Protein	109731367	Keratin 72 [Homo sapiens]	0	55.218	12	7	144	2	511	55.9	6.89	2241	7	cell death	cytosol	catalytic activity;motor activity;protein binding;structural molecule activity	Pf00038, Pf01576, Pf12128	140807	KRT72	12					0	2.108	0.609	4.728	0.84064	0.824876	0.117356	73.35	139.1	80.24	8.2	65.1	127.5	199.2	83.38	221.6	150.78	55.12	225107	45865.1	89770.8	102055	21379.3
FALSE	High	Master Protein	5803225	14-3-3 protein epsilon [Homo sapiens]	0	54.792	48	14	158	11	255	29.2	4.74	2125	14	cell organization and biogenesis;cellular component movement;cellular homeostasis;metabolic process;regulation of biological process;response to stimulus;transport	cytoplasm;cytosol;membrane;mitochondrion;nucleus	protein binding;RNA binding	Pf00244	7531	YWHAE	17; CHR_HSCHR17_2_CTG2	Cell Cycle; Myometrial Relaxation and Contraction Pathways; VEGFA-VEGFR2 Signaling Pathway; Calcium Regulation in the Cardiac Cell; Sudden Infant Death Syndrome (SIDS) Susceptibility Pathways	ENSG00000108953.16; ENSG00000274474.3	Oocyte meiosis; Epstein-Barr virus infection; PI3K-Akt signaling pathway; Hippo signaling pathway; Viral carcinogenesis; Cell cycle; Neurotrophin signaling pathway	Regulation of PLK1 Activity at G2/M Transition; Recruitment of NuMA to mitotic centrosomes; Loss of Nlp from mitotic centrosomes; NADE modulates death signalling; Translocation of GLUT4 to the plasma membrane; Deregulated CDK5 triggers multiple neurodegenerative pathways in Alzheimer's disease models; Chk1/Chk2(Cds1) mediated inactivation of Cyclin B:Cdk1 complex; Signaling by Hippo; AURKA Activa…	65	2.22	2.324	1.369	0.84064	0.824876	0.863135	78.75	67.83	92.18	133.4	138.9	62.5	65.2	16.3	18.7	52.97	65.85	3.54909e+06	4.11159e+06	3.31287e+06	3.23384e+06	4.40176e+06
FALSE	High	Master Protein	87196339	collagen alpha-1(VI) chain precursor [Homo sapiens]	0	53.75	13	11	127	11	1028	108.5	5.43	3281	11	cell differentiation;cell organization and biogenesis;metabolic process;response to stimulus	extracellular;membrane;organelle lumen	protein binding	Pf00092, Pf01391, Pf13519	1291	COL6A1	21	miRNA targets in ECM and membrane receptors	ENSG00000142156.14	Focal adhesion; ECM-receptor interaction; Protein digestion and absorption; PI3K-Akt signaling pathway	ECM proteoglycans; Collagen degradation; Integrin cell surface interactions; Assembly of collagen fibrils and other multimeric structures; Collagen chain trimerization; NCAM1 interactions; Signaling by PDGF	21	1.452	1.831	0.876	0.945524	0.857093	0.841281	74.62	67.49	64.13	110.8	154	57.8	77.4	35.29	18.52	33.34	64.96	1.01593e+07	1.19863e+07	1.8759e+07	9.76176e+06	7.5566e+06
FALSE	High	Master Protein	578810794	PREDICTED: synaptopodin isoform X1 [Homo sapiens]	0	53.404	15	11	75	11	1147	122.1	9.36	409	11	regulation of biological process;response to stimulus	cytoskeleton;nucleus	protein binding		11346	SYNPO	5					0	1.302	1.357	1.537	0.98303	0.996628	0.841281	61.22	69.45	66.93	107	116.3	120.2	56.5	32.08	38.09	35.46	83.21	2.80737e+06	2.30296e+06	1.95832e+06	2.55366e+06	4.14965e+06
FALSE	High	Master Protein	542850	heterogeneous nuclear ribonucleoprotein G - human	0	52.686	25	12	75	12	437	47.4	9.6	1785	12				Pf00076, Pf08081, Pf13893, Pf14259								0	2.847	2.341	1.889	0.84064	0.824876	0.841281	100.38	99.09	83.09	159	146.1	86.3	8.6	19.75	13.22	63.98	142.66	4.49157e+06	5.65709e+06	6.37923e+06	4.86418e+06	7.46052e+06
FALSE	High	Master Protein	6807647	hypothetical protein [Homo sapiens]	0	52.305	16	10	64	2	737	84.8	5.35	1676	10	cell organization and biogenesis;metabolic process;regulation of biological process;response to stimulus;transport	cell surface;cytoplasm;cytosol;extracellular;membrane;mitochondrion;nucleus;organelle lumen	enzyme regulator activity;nucleotide binding;protein binding;RNA binding	Pf00183, Pf02518, Pf13589	3326	HSP90AB1	6					0										51.2	43.1	50.7	254.9	36.58	37.79	67.92		334368	209489	164762	119302	279841
FALSE	High	Master Protein	37403	unnamed protein product [Homo sapiens]	0	51.855	11	12	117	4	641	72.3	5.58	2056	12	metabolic process		catalytic activity;nucleotide binding	Pf00069, Pf00261, Pf07714, Pf12329, Pf12569, Pf12718, Pf15102								0	1.542	1.845	0.646	0.909185	0.856076	0.841281	50.21	34.48	62.71	124.2	141.6	66.6	67.5	55.18	57.56	52.28	84.28	2.72646e+06	2.45435e+06	2.43893e+06	1.54409e+06	423197
FALSE	High	Master Protein	1568557	histone H2B [Homo sapiens]	0	51.569	37	6	169	3	126	13.9	10.32	2930	6	cell organization and biogenesis;defense response;metabolic process;response to stimulus	chromosome;cytosol;nucleus	DNA binding;protein binding	Pf00125, Pf00808	8347	HIST1H2BC	6					0	2.928	3.192	2.192	0.84064	0.824876	0.818812	90.03	81.43	84.48	133.3	144.9	86.8	34.9	23.5	34.42	35.13	89.18	9.02275e+06	9.5316e+06	1.26642e+07	8.55505e+06	1.21065e+07
FALSE	High	Master Protein	126035028	liver histone H1e [Homo sapiens]	0	50.249	27	10	95	3	219	21.9	11.03	1628	10	cell organization and biogenesis;metabolic process;regulation of biological process	chromosome;nucleus	DNA binding;metal ion binding;nucleotide binding;protein binding;RNA binding	Pf00538	3008	HIST1H1E	6					0	1.652	1.742	1.17	0.888954	0.895629	0.964143	59.3	49.02	73.25	184.7	144.3	33.5	37.5	45.81	19.97	59.07	63.18	2.08e+06	1.34449e+06	2.43054e+06	487304	1.8788e+06
FALSE	High	Master Protein	4501893	alpha-actinin-2 isoform 1 [Homo sapiens]	0	49.859	11	8	77	1	894	103.8	5.45	2207	8	cell organization and biogenesis;cellular component movement;metabolic process;regulation of biological process;response to stimulus;transport	cytoplasm;cytoskeleton;cytosol;extracellular;membrane;organelle lumen	metal ion binding;protein binding;structural molecule activity	Pf00307, Pf00435, Pf08726, Pf11971, Pf13499, Pf13833	88	ACTN2	1	Arrhythmogenic Right Ventricular Cardiomyopathy; Striated Muscle Contraction	ENSG00000077522.12	Systemic lupus erythematosus; Tight junction; Regulation of actin cytoskeleton; Amoebiasis; Focal adhesion; Arrhythmogenic right ventricular cardiomyopathy (ARVC); Viral carcinogenesis; Leukocyte transendothelial migration; Adherens junction	Ras activation uopn Ca2+ infux through NMDA receptor; Platelet degranulation ; Nephrin family interactions; Unblocking of NMDA receptor, glutamate binding and activation; RAF/MAP kinase cascade; CREB phosphorylation through the activation of CaMKII; Striated Muscle Contraction; Interleukin-20 family signaling	36	3.443	3.345	1.366	0.84064	0.824876	0.86506	68.47	62.11	75.18	163.7	140.8	50.5	45	26.14	26.51	57.36	59.56	5.38307e+06	4.18016e+06	3.94214e+06	2.23761e+06	4.85521e+06
FALSE	High	Master Protein	4502107	annexin A5 [Homo sapiens]	0	49.355	31	10	90	10	320	35.9	5.05	2044	10	coagulation;regulation of biological process;response to stimulus;transport	cytoplasm;cytosol;extracellular;membrane	enzyme regulator activity;metal ion binding;protein binding	Pf00191	308	ANXA5	4	Apoptosis-related network due to altered Notch3 in ovarian cancer; Simplified Interaction Map Between LOXL4 and Oxidative Stress Pathway; Prostaglandin Synthesis and Regulation	ENSG00000164111.14		Platelet degranulation	7	2.083	2.398	1.191	0.84064	0.824876	0.963761	68.07	72.93	78.93	138.5	163.5	54.8	43.2	17.77	18.33	48.37	80.23	1.15108e+07	1.07111e+07	1.43987e+07	8.55587e+06	1.07858e+07
FALSE	High	Master Protein	119617053	keratin 4 [Homo sapiens]	0	48.077	20	11	117	5	608	65	8.25	2438	11	cell death;cell differentiation;cell organization and biogenesis;regulation of biological process	cell surface;cytoskeleton;cytosol;nucleus	catalytic activity;motor activity;protein binding;structural molecule activity	Pf00038, Pf01576, Pf10234, Pf12128, Pf13166	3851	KRT4	12					0	1.31	0.689	2.817	0.98891	0.824876	0.504771	62.35	40.65	95.13	117.7	46	91.4	145	139.6	85.86	80.42	58.24	409588	317212	102165	206297	1.95162e+06
FALSE	High	Master Protein	346986435	arginase-1 isoform 1 [Homo sapiens]	0	47.964	26	8	42	8	330	35.6	7.21	588	8	cell organization and biogenesis;defense response;metabolic process;regulation of biological process;response to stimulus;transport	cytoplasm;cytosol;extracellular;membrane;nucleus;organelle lumen	catalytic activity;metal ion binding	Pf00491	383	ARG1	6	Spinal Cord Injury; Amino Acid metabolism; Urea cycle and metabolism of amino groups	ENSG00000118520.14			3	0.606	0.526	1.267	0.84064	0.824876	0.939038	55.31	51.54	62.21	70.4	67.3	133.5	128.8	37.84	33.28	61.16	61.22	1.83356e+06	2.08253e+06	2.94687e+06	4.01006e+06	1.57099e+06
FALSE	High	Master Protein	4758638	peroxiredoxin-6 [Homo sapiens]	0	47.833	41	9	61	9	224	25	6.38	1286	9	cellular homeostasis;metabolic process;regulation of biological process;response to stimulus;transport	cytoplasm;cytosol;extracellular;membrane;nucleus;organelle lumen;vacuole	antioxidant activity;catalytic activity;protein binding	Pf00578, Pf08534, Pf10417	9588	PRDX6	1	NRF2 pathway	ENSG00000117592.8	Metabolic pathways	Neutrophil degranulation; Detoxification of Reactive Oxygen Species	8	1.485	1.407	0.832	0.929704	0.982805	0.841281	90.22	89.93	74.19	145.4	141.9	70.8	41.9	25.42	25.19	56.74	108.25	8.6757e+06	6.78477e+06	5.02808e+06	5.5484e+06	9.25164e+06
FALSE	High	Master Protein	34740329	heterogeneous nuclear ribonucleoprotein A3 [Homo sapiens]	0	47.379	30	9	67	7	378	39.6	9.01	889	9	metabolic process;transport	cytoplasm;nucleus;spliceosomal complex	protein binding;RNA binding;transporter activity	Pf00076, Pf13893, Pf14259	220988	HNRNPA3	2		ENSG00000170144.20	Spliceosome	mRNA Splicing - Major Pathway	5	2.998	2.315	1.537	0.84064	0.824876	0.841281	113.36	111.44	81.44	144.1	150	72.9	32.9	41.02	12.49	73.52	103.28	1.31543e+06	1.6918e+06	1.90512e+06	1.76327e+06	3.5946e+06
FALSE	High	Master Protein	116488398	keratin, type I cuticular Ha2 [Homo sapiens]	0	47.109	16	8	215	1	448	50.3	4.84	4126	8	cell death;cell organization and biogenesis	cytoskeleton;cytosol	catalytic activity;motor activity;structural molecule activity	Pf00038, Pf01576, Pf05287, Pf06160, Pf12128, Pf13514	3882	KRT32	17		ENSG00000108759.3		Formation of the cornified envelope	3	0.386	4.711	7.104	0.513219	0.566955	0.0170553	2.29	306.36	145.31	15	137.9	208	39		133.16	112.9	30.52	30173.5
FALSE	High	Master Protein	1034591669	PREDICTED: tight junction protein ZO-1 isoform X1 [Homo sapiens]	0	46.974	8	12	50	12	1878	210.3	7.37	648	12	cell communication;cell organization and biogenesis;regulation of biological process;response to stimulus	cytoplasm;cytosol;membrane	protein binding	Pf00018, Pf00595, Pf00625, Pf00791, Pf07653, Pf13180	7082	TJP1	15					0	1.809	1.51	1.199	0.84064	0.954579	0.963761	68.22	78.11	78.79	153	151.9	58	37.1	41.45	19.63	67.83	61.4	3.75387e+06	3.85131e+06	2.22568e+06	2.34595e+06	5.77621e+06
FALSE	High	Master Protein	5729877	heat shock cognate 71 kDa protein isoform 1 [Homo sapiens]	0	46.124	18	12	105	10	646	70.9	5.52	1564	12	cell communication;cell organization and biogenesis;metabolic process;regulation of biological process;response to stimulus;transport	cytoplasm;cytosol;endosome;extracellular;membrane;nucleus;organelle lumen;spliceosomal complex	catalytic activity;nucleotide binding;protein binding;RNA binding	Pf00012, Pf02463, Pf06723	3312	HSPA8	11	Parkin-Ubiquitin Proteasomal System pathway; MAPK Signaling Pathway; Exercise-induced Circadian Regulation	ENSG00000109971.13	Measles; MAPK signaling pathway; Longevity regulating pathway - multiple species; Estrogen signaling pathway; Toxoplasmosis; Spliceosome; Endocytosis; Antigen processing and presentation; Influenza A; Protein processing in endoplasmic reticulum; Epstein-Barr virus infection; Legionellosis	Protein methylation; Clathrin-mediated endocytosis; Regulation of HSF1-mediated heat shock response; Golgi Associated Vesicle Biogenesis; GABA synthesis, release, reuptake and degradation; Lysosome Vesicle Biogenesis; CHL1 interactions; AUF1 (hnRNP D0) binds and destabilizes mRNA; Attenuation phase; Neutrophil degranulation; mRNA Splicing - Major Pathway; Interleukin-4 and 13 signaling; HSP90 cha…	52	1.734	1.814	1.018	0.857139	0.861944	0.963014	80.39	69.38	78.89	163.3	160.4	40.9	35.4	30.53	21	81.71	74.01	1.01813e+07	6.67363e+06	4.96628e+06	4.5791e+06	8.79779e+06
FALSE	High	Master Protein	28940	unnamed protein product [Homo sapiens]	0	45.908	23	9	40	9	539	57.9	6.15	993	9	metabolic process;transport		nucleotide binding	Pf00006, Pf00306, Pf02874								0	1.217	1.138	0.675	0.932002	0.916017	0.841281	60.28	60.41	81.65	179	165.8	25.4	29.8	32.57	25.62	40.3	127.99	4.1347e+06	2.58722e+06	2.01432e+06	1.64717e+06	2.72381e+06
FALSE	High	Master Protein	4503143	cathepsin D preproprotein [Homo sapiens]	0	45.309	32	11	106	11	412	44.5	6.54	1116	11	metabolic process;transport	extracellular;membrane;organelle lumen;vacuole	catalytic activity;protein binding	Pf00026, Pf07966, Pf14541, Pf14543	1509	CTSD	11	Prolactin Signaling Pathway	ENSG00000117984.13	Tuberculosis; Apoptosis; Sphingolipid signaling pathway; Lysosome	Collagen degradation; Metabolism of Angiotensinogen to Angiotensins; Neutrophil degranulation; MHC class II antigen presentation	16	1.064	1.12	1.031	0.871051	0.916017	0.963761	77.07	70.46	85.12	120.7	109.9	104.2	65.3	13.71	27.22	34.14	57.08	8.87285e+06	7.52706e+06	5.79032e+06	7.1051e+06	8.01822e+06
FALSE	High	Master Protein	21669411	immunoglobulin kappa light chain VLJ region [Homo sapiens]	0	45.283	25	5	62	1	277	29.7	7.66	1700	5				Pf07654, Pf07686								0	1.186	0.906	0.47	0.909185	0.824876	0.504771	80.73	80.94	86.02	136.1	106.9	56.7	100.3	24.42	40.43	59	70.54	752419	419160	514730	822971	634610
FALSE	High	Master Protein	10863927	peptidyl-prolyl cis-trans isomerase A isoform 1 [Homo sapiens]	0	45.27	44	8	78	8	165	18	7.81	868	8	cell organization and biogenesis;cellular component movement;metabolic process;regulation of biological process;response to stimulus;transport	cytoplasm;cytosol;extracellular;membrane;nucleus;organelle lumen	catalytic activity;protein binding;RNA binding	Pf00160	5478	PPIA	7	Prolactin Signaling Pathway	ENSG00000196262.13		Budding and maturation of HIV virion; Gene and protein expression by JAK-STAT signaling after Interleukin-12 stimulation; Minus-strand DNA synthesis; Binding and entry of HIV virion; Basigin interactions; APOBEC3G mediated resistance to HIV-1 infection; Uncoating of the HIV Virion; Calcineurin activates NFAT; Platelet degranulation ; Plus-strand DNA synthesis; Integration of provirus; Neutrophil …	34	1.319	1.269	1.201	0.990886	0.954579	0.963761	61.8	66.97	67.87	160.8	131.2	68	40	15.27	31.17	14.27	82.12	5.57479e+06	5.36989e+06	7.28487e+06	4.84897e+06	6.79352e+06
FALSE	High	Master Protein	29446	unnamed protein product [Homo sapiens]	0	45.263	62	7	134	6	147	16	7.65	3777	7	cell organization and biogenesis;coagulation;metabolic process;regulation of biological process;response to stimulus;transport	cytosol;extracellular;organelle lumen	antioxidant activity;catalytic activity;metal ion binding;protein binding;transporter activity	Pf00042	3043	HBB	11	Selenium Micronutrient Network; Vitamin B12 Metabolism; Folate Metabolism				3	5.379	7.229	8.549	0.356328	0.22865	0.00605022	90.59	94.47	89.84	86.7	102	204.1	7.1	70.81	71.75	39.73	81.39	2.12698e+07	1.28451e+07	1.91564e+07	7.31579e+06	5.01409e+07
FALSE	High	Master Protein	747165389	40S ribosomal protein SA isoform 2 [Homo sapiens]	0	44.619	35	8	56	8	300	33.3	4.87	1734	8	cell differentiation;cell organization and biogenesis;metabolic process;transport	cytoplasm;cytosol;membrane;nucleus;ribosome	protein binding;receptor activity;RNA binding;structural molecule activity	Pf00318	3921	RPSA	3	Cytoplasmic Ribosomal Proteins	ENSG00000168028.13			1	1.711	1.643	1.444	0.864944	0.916017	0.841281	52.39	64.86	64.18	161.4	144.6	63.7	30.3	14.22	16.32	55.36	92.17	6.1018e+06	6.75996e+06	4.51892e+06	6.88227e+06	6.64533e+06
FALSE	High	Master Protein	83754384	Chain A, 2.0 A Crystal Structure Of The Cav1.2 Iq Domain-CaCAM COMPLEX	0	44.473	66	9	19	3	150	16.9	4.22	411	9			metal ion binding;protein binding	Pf00036, Pf08726, Pf12763, Pf13202, Pf13405, Pf13499, Pf13833, Pf14658								0	0.415	0.797	0.781	0.607746	0.824876	0.841281	31.16	72.43	33.83	95.5	130.3	67.2	107	24.28	82.91	27.28	9.32	327274	396816	260740	369300	417094
FALSE	High	Master Protein	469608410	transgelin-2 isoform a [Homo sapiens]	0	43.602	44	8	95	8	220	24.4	8.25	1849	8	cell differentiation;transport	cytosol;extracellular	protein binding	Pf00307, Pf00402	8407	TAGLN2	1		ENSG00000158710.14			0	2.13	2.318	1.332	0.84064	0.824876	0.893084	91.02	82.98	82.91	146	139.7	68.8	45.6	23.43	6.29	36.27	73.38	7.66318e+06	6.69678e+06	5.01602e+06	4.82002e+06	7.69513e+06
FALSE	High	Master Protein	4557321	apolipoprotein A-I isoform 1 preproprotein [Homo sapiens]	0	42.909	40	11	78	11	267	30.8	5.76	1584	11	cell organization and biogenesis;cell proliferation;cellular component movement;metabolic process;regulation of biological process;response to stimulus;transport	cell surface;cytosol;endosome;extracellular;membrane;nucleus;organelle lumen	enzyme regulator activity;protein binding;transporter activity	Pf01442	335	APOA1	11	Selenium Micronutrient Network; Vitamin B12 Metabolism; Folate Metabolism; PPAR Alpha Pathway; PPAR signaling pathway; Statin Pathway	ENSG00000118137.9	Vitamin digestion and absorption; PPAR signaling pathway; African trypanosomiasis; Fat digestion and absorption	Post-translational protein phosphorylation; Regulation of Insulin-like Growth Factor (IGF) transport and uptake by Insulin-like Growth Factor Binding Proteins (IGFBPs); Amyloid fiber formation; Scavenging of heme from plasma; Retinoid metabolism and transport; Chylomicron remodeling; HDL assembly; ABC transporters in lipid homeostasis; PPARA activates gene expression; Scavenging by Class A Recept…	46	4.025	4.719	3.735	0.711362	0.566955	0.250235	86.41	79.53	86.75	132.2	204.7	40.7	22.3	26.19	34.39	63.4	51.24	6.20814e+06	8.10475e+06	8.023e+06	5.74241e+06	6.37956e+06
FALSE	High	Master Protein	307358	peripherin [Homo sapiens]	0	42.428	8	6	160	1	471	53.8	5.53	2966	6		membrane	protein binding;structural molecule activity	Pf00038, Pf04732	5630	PRPH	12	Amyotrophic lateral sclerosis (ALS)				1	0.823	1.704	0.01	0.84064	0.914659	8.17429e-17	41.6	46.61		111.4	176.3		112.3	22.3	18.48		43.43	455340	457355	267222	487618	312040
FALSE	High	Master Protein	337758	pre-serum amyloid P component [Homo sapiens]	0	42.399	34	9	94	9	223	25.4	6.54	2448	9	cell organization and biogenesis;defense response;metabolic process;regulation of biological process;response to stimulus	extracellular;nucleus	metal ion binding;protein binding	Pf00354, Pf13385	325	APCS	1					0	3.108	1.936	2.137	0.84064	0.840897	0.841281	98.89	98.96	100.45	159.7	124.6	96.1	19.6	67.86	51.51	198.09	133.68	5.91068e+06	1.05017e+07	2.16509e+07	5.70032e+06	5.11864e+06
FALSE	High	Master Protein	1034604119	PREDICTED: ATP synthase subunit alpha, mitochondrial isoform X1 [Homo sapiens]	0	41.649	20	10	64	10	586	64.1	9.28	1170	10	cell organization and biogenesis;metabolic process;regulation of biological process;transport	membrane;mitochondrion;organelle lumen	catalytic activity;nucleotide binding;protein binding;RNA binding;transporter activity	Pf00006, Pf00306, Pf02663, Pf02874, Pf05943	498	ATP5A1	18	Electron Transport Chain; Oxidative phosphorylation				2	2.029	2.19	1.07	0.84064	0.824876	0.963761	57.33	57.99	68.21	176.3	154.6	41.5	27.7	27.02	26.15	56.67	89.34	7.44355e+06	4.80667e+06	4.18461e+06	3.9526e+06	6.8219e+06
FALSE	High	Master Protein	530417333	PREDICTED: calpain small subunit 1 isoform X1 [Homo sapiens]	0	41.648	43	7	32	7	322	33.8	6.23	519	7	cell death;cell organization and biogenesis;metabolic process;regulation of biological process	cytosol;membrane	catalytic activity;metal ion binding;protein binding	Pf13499, Pf13833	826	CAPNS1	19	Integrin-mediated Cell Adhesion	ENSG00000126247.10			1	0.79	0.815	0.859	0.84064	0.824876	0.841281	61.14	56.3	43.48	103	118.9	65.4	112.7	14.76	13.42	16.31	55.15	1.90646e+06	1.87513e+06	1.93669e+06	1.6058e+06	2.19451e+06
FALSE	High	Master Protein	23683336	immunoglobulin kappa light chain [Homo sapiens]	0	41.007	28	5	52	1	236	25.9	7.18	1515	5				Pf00047, Pf07654, Pf07679, Pf07686								0	1.576	0.891	1.72	0.909185	0.824876	0.841281	45.86	82.33	53.19	121.6	68.7	132.6	77.1	44.21	141.79	44.85			56711.8	125911	124524	69537.7
FALSE	High	Master Protein	119589327	heterogeneous nuclear ribonucleoprotein M, isoform CRA_c [Homo sapiens]	0	40.434	18	9	22	9	730	77.6	8.78	377	9	metabolic process;regulation of biological process;response to stimulus	membrane;spliceosomal complex	protein binding;RNA binding	Pf00076, Pf11532, Pf11608, Pf13893, Pf14259	4670	HNRNPM	19	mRNA Processing				1	1.159	1.282	1.314	0.909185	0.958117	0.903267	75.08	66.19	68.67	111.3	116.6	113.7	58.3	25.71	22.16	91.56	71.32	1.96812e+06	1.97011e+06	2.78708e+06	1.48289e+06	2.41474e+06
FALSE	High	Master Protein	28173564	keratin, type II cytoskeletal 73 [Homo sapiens]	0	39.77	13	9	134	2	540	58.9	7.23	2260	9	cell death	cytosol;nucleus	catalytic activity;motor activity;protein binding;structural molecule activity	Pf00038, Pf01576, Pf03961, Pf05622, Pf06548, Pf08614, Pf09726, Pf09728, Pf12128	319101	KRT73	12		ENSG00000186049.8		Formation of the cornified envelope	3	0.732	0.458	14.084	0.84064	0.685353	0.000243965	109.97	111.52	131.94	46.5	37.4	247.8	68.4	54.41	37.4	47.9	52.86	1.11133e+06	586730	1.33865e+06	2.94162e+06	1.18514e+06
FALSE	High	Master Protein	193506632	Chain A, Crystal Structure Of Human Phosphoglycerate Kinase Bound To D-Adp	0	39.534	23	8	61	8	420	44.9	8.1	543	8	metabolic process		catalytic activity	Pf00162								0	1.229	1.173	0.419	0.939278	0.930665	0.480798	64.46	79.81	59.24	177.1	157.7	13.8	51.4	22.67	24.51	77.51	76.08	4.51782e+06	3.65289e+06	2.462e+06	2.57094e+06	3.5066e+06
FALSE	High	Master Protein	224036254	Chain A, Crystal Structure Of Human Squamous Cell Carcinoma Antigen 1	0	39.399	28	9	16	3	401	45.8	7.25	239	9				Pf00079								0	0.329	0.316	0.605	0.345421	0.395942	0.841281	75.51	49.72	66.19	42.8	45.5	77.4	234.3	63.33	37.74	79.03	63.44	53289.4	39192.3	90113.9	246976	172754
FALSE	High	Master Protein	13435361	desmocollin-1 isoform Dsc1a preproprotein [Homo sapiens]	0	38.595	10	6	22	6	894	99.9	5.43	402	6	cell death;transport	cytoskeleton;membrane	metal ion binding	Pf00028, Pf01049, Pf08758	1823	DSC1	18		ENSG00000134765.9		Formation of the cornified envelope; Neutrophil degranulation	6	0.364	0.28	0.832	0.443969	0.284641	0.841281	75.26	71.63	75	47.2	38.4	110.6	203.8	65.29	34.23	48.1	63.74	804212	430802	598341	1.78882e+06	454855
FALSE	High	Master Protein	62420949	actin-like protein, partial [Homo sapiens]	0	38.152	59	3	24	2	103	11.6	6.13	621	3		cytoplasm;cytoskeleton	nucleotide binding;protein binding	Pf00022	345651	ACTBL2	5					0	0.01	0.119	0.01	9.9518e-17	0.0128419	8.17429e-17		32.68			42.4		357.6				30.44
FALSE	High	Master Protein	71050966	SLC9A3R2 protein, partial [Homo sapiens]	0	38.03	20	8	44	4	374	40.7	8.13	912	8	cell organization and biogenesis	membrane;nucleus	protein binding;structural molecule activity	Pf00595, Pf09007, Pf13180	9351	SLC9A3R2	16					0	1.426	1.467	1.33	0.960587	0.956393	0.894535	64.71	70.65	74.39	137	106.9	96.6	59.6	21.82	25.62	47.7	88.12	2.28542e+06	2.18506e+06	1.88215e+06	1.19463e+06	2.31821e+06
FALSE	High	Master Protein	4885375	histone H1.2 [Homo sapiens]	0	38.02	25	8	95	1	213	21.4	10.93	1764	8	cell organization and biogenesis;metabolic process;regulation of biological process	chromosome;nucleus	DNA binding;protein binding;RNA binding	Pf00538	3006	HIST1H1C	6		ENSG00000187837.3		Formation of Senescence-Associated Heterochromatin Foci (SAHF); Activation of DNA fragmentation factor	10	2.071	1.107	0.906	0.84064	0.916017	0.846967	58.77	26.65	97.14	156.5	99.3	51.1	93.1	48.79	14.76	75.17	51.14	1.69452e+06	1.03145e+06	2.07537e+06	430528	1.61511e+06
FALSE	High	Master Protein	62087582	H2A histone family, member V isoform 1 variant [Homo sapiens]	0	38	46	6	92	1	150	15.4	10.71	996	6	regulation of biological process	chromosome;nucleus	DNA binding;protein binding	Pf00125	94239	H2AFV	7					0	1.674	1.534	0.622	0.881025	0.954579	0.841281	36.59	11.66	83.69	138.7	127	51.5	82.8	39.27	25.17	73.39		354160	599397	524762	248361	813442
FALSE	High	Master Protein	197100396	myosin regulatory light chain 12A [Pongo abelii]	0	37.664	39	7	79	3	177	20.4	4.75	2286	7			metal ion binding	Pf00036, Pf13202, Pf13405, Pf13833	100172271	MYL12A	18		ENSPPYG00000009033.2	Regulation of actin cytoskeleton; Focal adhesion; Platelet activation; Tight junction; Leukocyte transendothelial migration		5	1.475	1.743	1.208	0.935261	0.895339	0.963761	114.92	100	95.13	136	170.3	62.4	31.3	31.33	22.02	52.89	121.44	2.2238e+06	1.86591e+06	2.59401e+06	1.75112e+06	3.05639e+06
FALSE	High	Master Protein	397522646	PREDICTED: 60S ribosomal protein L7 isoform X1 [Pan paniscus]	0	37.082	36	11	88	11	259	30.4	10.71	812	11				Pf00327, Pf08079	100970544	RPL7	8			Ribosome		1	2.511	2.26	1.119	0.84064	0.824876	0.996165	57.79	71.67	75.45	140.4	135.7	73.4	50.5	27.58	34.97	40.77	31.01	7.73434e+06	8.02564e+06	5.98731e+06	8.44514e+06	1.24915e+07
FALSE	High	Master Protein	20664042	Chain A, Crystal Structure Of Calcium-Free (Or Apo) Human S100a6; Cys3met Mutant (Selenomethionine Derivative)	0	36.905	48	4	54	1	90	10.2	5.48	786	4				Pf01023								0	0.01	0.01	0.01	9.9518e-17	9.61513e-17	8.17429e-17							400				33.56
FALSE	High	Master Protein	13477169	Vitronectin [Homo sapiens]	0	36.611	18	7	61	7	478	54.3	5.8	1320	7	cell differentiation;cell organization and biogenesis;regulation of biological process;response to stimulus;transport	endoplasmic reticulum;extracellular;organelle lumen	protein binding;receptor activity	Pf00045, Pf01033	7448	VTN	17	Focal Adhesion; Inflammatory Response Pathway; Senescence and Autophagy in Cancer				3	2.369	2.721	2.874	0.84064	0.824876	0.502659	103.65	92.66	89.85	111.3	152.2	111.1	25.4	86.94	63.13	148.46	124.95	1.57791e+06	2.72353e+06	1.03622e+07	7.36493e+06	1.7956e+06
FALSE	High	Master Protein	459214602	TPM3-ROS1 fusion protein [Homo sapiens]	0	36.426	8	9	88	1	725	82.4	4.97	1549	9	metabolic process;regulation of biological process;response to stimulus	membrane	catalytic activity;nucleotide binding;receptor activity;signal transducer activity	Pf00069, Pf00261, Pf06009, Pf07714, Pf12329, Pf12718								0	0.621	1.199	0.52	0.84064	0.946509	0.65295	37.87	41.06	43.92	74.2	144.2	62.1	119.5	36.52	40.08	45.79	13.15	109605	85737.8	83821.2	42180.5	53581.6
FALSE	High	Master Protein	1034671177	PREDICTED: tropomyosin beta chain isoform X1 [Homo sapiens]	0	36.185	19	8	85	1	303	34.1	5.1	1738	8	cell organization and biogenesis;cellular component movement;regulation of biological process	cytoskeleton;cytosol	protein binding;structural molecule activity	Pf00261, Pf12718	7169	TPM2	9	Striated Muscle Contraction				1	0.652	0.693	0.01	0.84064	0.824876	8.17429e-17	90.18	82.64		98.3	134.4		167.3	48.98	25.66		83.45	142721	79430.2	240321		108807
FALSE	High	Master Protein	158256546	unnamed protein product [Homo sapiens]	0	35.953	20	7	43	7	445	46.8	7.68	556	7	cell organization and biogenesis;metabolic process;response to stimulus	organelle lumen	protein binding	Pf00041, Pf00092, Pf13519	64856	VWA1	1					0	1.918	2.108	1.171	0.84064	0.824876	0.963764	81.08	78.77	72.97	126.5	164.9	63.8	44.8	29.7	39.28	32.09	90.63	1.59609e+06	2.33609e+06	2.36503e+06	1.95303e+06	1.17731e+06
FALSE	High	Master Protein	116256354	collagen alpha-2(IV) chain preproprotein [Homo sapiens]	0	35.664	5	6	73	6	1712	167.4	8.66	916	6	cell differentiation;cell organization and biogenesis;metabolic process;regulation of biological process;response to stimulus	extracellular;organelle lumen	protein binding;structural molecule activity	Pf01391, Pf01413	1284	COL4A2	13	miRNA targets in ECM and membrane receptors; Focal Adhesion; Hepatitis C and Hepatocellular Carcinoma; Focal Adhesion-PI3K-Akt-mTOR-signaling pathway	ENSG00000134871.17	Small cell lung cancer; Pathways in cancer; PI3K-Akt signaling pathway; Focal adhesion; Protein digestion and absorption; ECM-receptor interaction; AGE-RAGE signaling pathway in diabetic complications; Amoebiasis	ECM proteoglycans; Collagen degradation; Integrin cell surface interactions; Laminin interactions; Collagen chain trimerization; Crosslinking of collagen fibrils; Anchoring fibril formation; Signaling by PDGF; NCAM1 interactions; Scavenging by Class A Receptors; Non-integrin membrane-ECM interactions	35	0.707	0.771	0.564	0.84064	0.824876	0.786409	65.75	47.23	57.53	89.4	110.8	74.6	125.1	38.89	18.69	53.29	64.95	3.44788e+06	5.74396e+06	8.1377e+06	3.07806e+06	4.05653e+06
FALSE	High	Master Protein	768037765	PREDICTED: moesin isoform X1 [Homo sapiens]	0	35.473	19	12	100	6	610	71.3	6.06	1057	12	cell differentiation;cell organization and biogenesis;cell proliferation;cellular component movement;regulation of biological process;response to stimulus	cell surface;cytoplasm;cytoskeleton;cytosol;membrane;nucleus	protein binding;RNA binding;structural molecule activity	Pf00373, Pf00769, Pf09379, Pf09380	4478	MSN	X	AGE/RAGE pathway; Regulation of Actin Cytoskeleton				2	2.734	2.272	1.139	0.84064	0.824876	0.987546	70.5	87.6	64.6	188.9	142.4	32	36.7	38.4	24.96	52.98	83.6	2.96068e+06	3.44493e+06	2.94232e+06	670403	2.98125e+06
FALSE	High	Master Protein	4885111	calmodulin-like protein 3 [Homo sapiens]	0	35.462	54	7	7	7	149	16.9	4.42	208	7			metal ion binding;protein binding	Pf00036, Pf08726, Pf13202, Pf13405, Pf13499, Pf13833	810	CALML3	10	Alzheimers Disease	ENSG00000178363.4	Amphetamine addiction; Alzheimer's disease; Dopaminergic synapse; Tuberculosis; Circadian entrainment; Ras signaling pathway; Neurotrophin signaling pathway; Gastric acid secretion; Vascular smooth muscle contraction; Pertussis; Phosphatidylinositol signaling system; Estrogen signaling pathway; Oxytocin signaling pathway; Inflammatory mediator regulation of TRP channels; cGMP-PKG signaling pathwa…		33	0.953	1.102	0.748	0.84064	0.916017	0.841281	116.5	114.18	111.66	69	41.8	72	217.3	91.96	231.76	89.44	43.15	948943	870178	123628	401823	132450
FALSE	High	Master Protein	918027651	mutant hemoglobin alpha 2 globin chain [Homo sapiens]	0	35.291	51	6	75	2	142	15.2	8.68	1695	6	cell organization and biogenesis;metabolic process;regulation of biological process;response to stimulus;transport	cytosol;extracellular;membrane;organelle lumen	antioxidant activity;catalytic activity;metal ion binding;protein binding;transporter activity	Pf00042	3040	HBA2	16					0	2.27	3.289	2.966	0.84064	0.824876	0.489743	68.51	62.1	59.67	101.3	138.5	123.6	36.7	73.03	90.93	34.49	52.26	464977	337355	440675	170398	1.11739e+06
FALSE	High	Master Protein	178853	apolipoprotein E [Homo sapiens]	0	35.195	29	8	82	4	317	36.2	5.94	1645	8	cell communication;cell organization and biogenesis;cellular homeostasis;metabolic process;regulation of biological process;response to stimulus;transport	cytoplasm;endoplasmic reticulum;endosome;extracellular;Golgi;membrane;nucleus;organelle lumen	antioxidant activity;catalytic activity;enzyme regulator activity;metal ion binding;protein binding;structural molecule activity;transporter activity	Pf01442	348	APOE	19	Vitamin B12 Metabolism; Apoptosis-related network due to altered Notch3 in ovarian cancer; Statin Pathway				3	1.531	1.743	1.554	0.909185	0.895339	0.841281	95.43	68.13	78.69	106.8	134.4	78.1	80.6	63.78	51.22	81.59	47.07	635491	1.08205e+06	2.67689e+06	2.50721e+06	1.30677e+06
FALSE	High	Master Protein	225541	cystic fibrosis antigen	0	35.104	81	10	30	10	94	10.9	9.16	356	10			metal ion binding	Pf01023, Pf13499								0	0.377	0.6	1.868	0.483645	0.824876	0.841281	106.21	83.65	105.31	52.1	73.7	141.9	132.4	91.08	158.56	101.78	134	329619	402288	147857	2.2241e+06	2.10604e+06
FALSE	High	Master Protein	119591260	collagen, type IV, alpha 3 (Goodpasture antigen), isoform CRA_g [Homo sapiens]	0	35.086	7	6	35	6	1677	162.7	9.29	339	6	cell death;cell organization and biogenesis;cell proliferation;metabolic process;regulation of biological process;response to stimulus	endoplasmic reticulum;extracellular;organelle lumen	enzyme regulator activity;protein binding;structural molecule activity	Pf01391, Pf01413	1285	COL4A3	2					0	0.998	0.866	1.392	0.84064	0.824876	0.846967	87.83	102.7	74.61	92.9	85.7	138.1	83.3	44.42	26.05	49.45	89.15	2.37648e+06	3.92855e+06	4.57471e+06	2.30369e+06	1.69648e+06
FALSE	High	Master Protein	148728589	mutant desmin [Homo sapiens]	0	34.951	9	6	182	1	470	53.6	5.27	3347	6	cell organization and biogenesis;cellular component movement;regulation of biological process	cytoskeleton;cytosol;membrane;nucleus	protein binding;structural molecule activity	Pf00038, Pf03962, Pf04732	1674	DES	2	Arrhythmogenic Right Ventricular Cardiomyopathy; Striated Muscle Contraction				2	2.429	3.469	2.703	0.84064	0.824876	0.504771	38.56	40.04	44.24	101.2	148.2	105.7	44.9	27.5	18.31	54.16	33.43	2.56054e+06	2.68983e+06	1.50854e+06	1.9574e+06	3.2361e+06
FALSE	High	Master Protein	306896	intercellular adhesion molecule-1 precursor [Homo sapiens]	0	34.862	11	6	11	5	532	57.8	7.68	351	6	cell communication;cell organization and biogenesis;cellular component movement;cellular homeostasis;defense response;regulation of biological process;response to stimulus	cell surface;membrane	protein binding;receptor activity;signal transducer activity	Pf03921, Pf07679, Pf13895	3383	ICAM1	19	Selenium Micronutrient Network; Vitamin B12 Metabolism; Folate Metabolism; RANKL/RANK (Receptor activator of NFKB (ligand)) Signaling Pathway; Interleukin-11 Signaling Pathway; IL1 and megakaryocytes in obesity; Photodynamic therapy-induced NF-kB survival signaling; VEGFA-VEGFR2 Signaling Pathway; Type II interferon signaling (IFNG)				9	0.445	0.396	0.503	0.700234	0.566955	0.60354	56.91	46.66	58.55	107.8	88.9	105.1	98.3	90.15	78.72	55	111.32	961696		516970	165483	232339
FALSE	High	Master Protein	119582480	hCG45299 [Homo sapiens]	0	34.776	14	4	28	4	399	42.3	7.8	1021	4	cell differentiation;metabolic process;regulation of biological process	cytoplasm;nucleus	DNA binding;protein binding;RNA binding;translation regulator activity	Pf04845	5813	PURA	5	Exercise-induced Circadian Regulation				1	1.14	0.887	0.684	0.909185	0.824876	0.841281	45.75	46.95	33.8	196.2	126.2	52.2	25.4	13.4	26.89	6.05	133.5	2.45969e+06	2.31927e+06	1.74685e+06	2.58943e+06	2.59445e+06
FALSE	High	Master Protein	1034558384	PREDICTED: ADP-ribosylation factor 1 isoform X1 [Homo sapiens]	0	34.421	30	6	40	4	212	23.8	9.39	780	6	cell organization and biogenesis;cellular homeostasis;metabolic process;regulation of biological process;response to stimulus;transport	cytosol;endosome;membrane	catalytic activity;metal ion binding;nucleotide binding;protein binding;RNA binding;signal transducer activity	Pf00025, Pf00071, Pf00503, Pf01591, Pf01926, Pf04670, Pf08477, Pf09439	375	ARF1	1	Cell Cycle; Insulin Signaling				2	1.296	1.047	2.758	0.978531	0.874389	0.504771	48.96	58.35	58.6	87.2	64	174	74.8	26.27	24.16	33.94	34.62	2.75601e+06	1.70841e+06	2.1427e+06	1.73885e+06	2.29674e+06
FALSE	High	Master Protein	189053201	unnamed protein product [Homo sapiens]	0	34.39	48	5	23	5	114	13.2	6.13	426	5	cell communication;cell death;cellular component movement;defense response;metabolic process;regulation of biological process;response to stimulus;transport	cytoplasm;cytoskeleton;cytosol;extracellular;membrane;nucleus;organelle lumen	antioxidant activity;catalytic activity;metal ion binding;protein binding;signal transducer activity	Pf00036, Pf01023, Pf13499, Pf13833	6280	S100A9	1	IL1 and megakaryocytes in obesity				1	1.042	1.795	3.495	0.857976	0.870085	0.313622	96.77	114.84	126.05	46.1	33.6	171.5	148.9	52.9	211.39	98.62	64.44	383045	196772	307687	919689	673522
FALSE	High	Master Protein	22798968	type II hair keratin 2 [Homo sapiens]	0	34.138	10	8	93	3	513	56.6	6.74	1236	8	cell death	cytosol	structural molecule activity	Pf00038	3888	KRT82	12					0	0.355	0.505	0.983	0.418391	0.818334	0.925047	71.5	119.89	115.39	49.7	90.3	91	169	61.67	226.03	219.28	58.1	7.18984e+06	2.8733e+06	2.42423e+06	1.683e+06	1.99872e+06
FALSE	High	Master Protein	119587704	transgelin, isoform CRA_c [Homo sapiens]	0	33.827	37	8	49	8	211	23.7	8.53	1094	8	cell differentiation	cytoplasm	protein binding	Pf00307, Pf00402	6876	TAGLN	11					0	1.43	1.436	0.622	0.957359	0.970032	0.841281	67.66	70.66	79.91	148.2	134.8	43.8	73.1	38.01	46.45	106.61	41.65	2.36245e+06	1.71327e+06	2.77648e+06	803850	3.02519e+06
FALSE	High	Master Protein	182440	fibrinogen gamma-prime chain [Homo sapiens]	0	33.563	22	8	25	8	453	51.5	5.53	494	8	cell organization and biogenesis;coagulation;metabolic process;regulation of biological process;response to stimulus;transport	cell surface;extracellular;membrane;organelle lumen	metal ion binding;protein binding;structural molecule activity	Pf00147, Pf08702	2266	FGG	4	VEGFA-VEGFR2 Signaling Pathway				1	1.842	3.01	3.599	0.84064	0.824876	0.28547	47.94	53.8	54.51	177	178.2	39	5.7	47.08	63.47	73.27	48.8	2.07353e+06	831215	1.29945e+06	973358	814029
FALSE	High	Master Protein	115527062	collagen alpha-2(VI) chain isoform 2C2 precursor [Homo sapiens]	0	33.432	8	9	115	3	1019	108.5	6.21	1875	9	cell organization and biogenesis;metabolic process;response to stimulus	extracellular;membrane;organelle lumen	protein binding	Pf00092, Pf01391, Pf13519	1292	COL6A2	21	miRNA targets in ECM and membrane receptors; Focal Adhesion; Focal Adhesion-PI3K-Akt-mTOR-signaling pathway	ENSG00000142173.14	ECM-receptor interaction; Protein digestion and absorption; PI3K-Akt signaling pathway; Focal adhesion	ECM proteoglycans; Collagen degradation; Integrin cell surface interactions; Assembly of collagen fibrils and other multimeric structures; Collagen chain trimerization; NCAM1 interactions; Signaling by PDGF	23	2.002	2.19	0.939	0.84064	0.824876	0.884732	63.65	63.83	86.39	125.2	132.6	43.3	98.8	55.66	45.4	63.73	46.07	2.11257e+06	3.08359e+06	3.84544e+06	1.33684e+06	978765
FALSE	High	Master Protein	62089082	spectrin, beta, non-erythrocytic 1 isoform 1 variant [Homo sapiens]	0	33.221	4	9	55	9	2377	276	5.53	1394	9	cell organization and biogenesis;cellular component movement;metabolic process;regulation of biological process;response to stimulus;transport	cytoplasm;cytoskeleton;cytosol	protein binding;RNA binding;structural molecule activity	Pf00169, Pf00307, Pf00435, Pf11971, Pf12128, Pf15410	6711	SPTBN1	2	TGF-beta Signaling Pathway				1	1.931	1.576	1.556	0.84064	0.93903	0.841281	77.12	70.8	67.02	149	111.1	59.3	80.6	18.5	24.75	123.91	61.17	3.73815e+06	3.649e+06	3.50705e+06	2.18132e+06	3.60346e+06
FALSE	High	Master Protein	27764565	TPA_exp: keratin 5c [Homo sapiens]	0	33.129	9	7	134	1	543	59.3	7.65	2237	7	cell death;cell organization and biogenesis	cytoplasm;cytosol	catalytic activity;motor activity;protein binding;structural molecule activity	Pf00038, Pf01576	121391	KRT74	12					0	0.989	0.918	2.403	0.84064	0.824876	0.666648	45.85	48.17	70.9	79.1	58.6	177.8	84.5	29.91	32.98	56.46	37.73	333115	236720	273032	379092	153252
FALSE	High	Master Protein	2204207	glutathione S-transferase [Homo sapiens]	0	32.895	39	6	35	6	210	23.4	5.64	434	6	cell communication;cell proliferation;metabolic process;regulation of biological process;response to stimulus;transport	cytoplasm;cytosol;extracellular;membrane;mitochondrion;nucleus;organelle lumen	antioxidant activity;catalytic activity;enzyme regulator activity;protein binding	Pf00043, Pf02798, Pf14497	2950	GSTP1	11	Photodynamic therapy-induced NFE2L2 (NRF2) survival signaling; Exercise-induced Circadian Regulation; Arachidonate Epoxygenase / Epoxide Hydrolase				3	0.822	0.696	0.648	0.84064	0.824876	0.841281	62.95	57.47	66.21	150.2	123	56.3	70.4	15.05	8.74	75.66	77.3	2.22981e+06	2.29198e+06	2.41463e+06	1.75887e+06	2.50595e+06
FALSE	High	Master Protein	197692221	14-3-3 protein beta/alpha [Homo sapiens]	0	32.882	32	7	112	2	246	28.1	4.83	1224	7	cell organization and biogenesis;metabolic process;regulation of biological process;response to stimulus;transport	cytoplasm;cytosol;membrane;mitochondrion;nucleus	protein binding	Pf00244	7529	YWHAB	20	Cell Cycle; IL-3 Signaling Pathway; Myometrial Relaxation and Contraction Pathways; Calcium Regulation in the Cardiac Cell; Sudden Infant Death Syndrome (SIDS) Susceptibility Pathways				5	2.779	2.723	0.865	0.84064	0.824876	0.841281	60.62	68.59	68.53	156.6	150.7	48.2	44.4	22.94	14.02	37.33	67.88	674997	610240	731547	396880	767092
FALSE	High	Master Protein	294979720	Chain A, Room Temperature Time-Of-Flight Neutron Diffraction Study Of Deoxy Human Normal Adult Hemoglobin	0	32.608	45	5	60	1	141	15.1	8.22	1683	5				Pf00042								0	100	100		9.9518e-17	9.61513e-17					267.9	132.1			65.4	154.02				16858.8			45866.8
FALSE	High	Master Protein	298508414	Chain L, Crystal Structure Of Igf-Ii Antibody Complex	0	32.579	33	4	37	1	215	23.5	7.69	910	4				Pf00047, Pf07654, Pf07679, Pf07686, Pf13927								0	5.29	4.799	0.01	0.372872	0.566955	8.17429e-17	0	57.43		190.8	173.1		36.1		63.44					558257
FALSE	High	Master Protein	11276938	hypothetical protein DKFZp762H157.1 - human (fragment)	0	32.564	16	11	83	5	630	73.9	6.87	607	11	cell differentiation;cell organization and biogenesis;cellular component movement;metabolic process;regulation of biological process;response to stimulus;transport	cytoplasm;cytoskeleton;cytosol;endosome;membrane	protein binding;RNA binding	Pf00373, Pf00769, Pf09379, Pf09380	7430	EZR	6	Pathogenic Escherichia coli infection; AGE/RAGE pathway; VEGFA-VEGFR2 Signaling Pathway; Regulation of Actin Cytoskeleton				4	1.703	1.557	0.948	0.869509	0.947962	0.894159	82.77	71.88	81.66	134.2	171.1	50.4	44.2	36.99	16.3	86.75	87.17	3.98235e+06	2.40964e+06	2.10433e+06	1.84841e+06	4.42404e+06
FALSE	High	Master Protein	226529917	triosephosphate isomerase isoform 2 [Homo sapiens]	0	32.502	27	6	39	6	286	30.8	5.92	1460	6	development;metabolic process	cytosol;nucleus	catalytic activity;protein binding	Pf00121	7167	TPI1	12	Fatty Acid Beta Oxidation; Cori Cycle; Glycolysis and Gluconeogenesis	ENSG00000111669.14	Inositol phosphate metabolism; Biosynthesis of amino acids; Fructose and mannose metabolism; Carbon metabolism; Metabolic pathways; Glycolysis / Gluconeogenesis	Gluconeogenesis; Glycolysis	14	1.414	1.363	0.833	0.966379	0.998353	0.841281	58.7	53.75	51.78	140.8	158	37.3	63.9	13	27.58	26.08	80.05	1.48113e+06	1.30397e+06	1.46959e+06	1.839e+06	1.56778e+06
FALSE	High	Master Protein	167466173	heat shock 70 kDa protein 1B [Homo sapiens]	0	32.492	17	10	71	1	641	70	5.66	1031	10	cell organization and biogenesis;metabolic process;regulation of biological process;response to stimulus;transport	cytoplasm;cytoskeleton;cytosol;endoplasmic reticulum;extracellular;mitochondrion;nucleus	catalytic activity;nucleotide binding;protein binding;receptor activity;RNA binding	Pf00012, Pf06723	3304; 3303	HSPA1B; HSPA1A	6; CHR_HSCHR6_MHC_APD_CTG1; CHR_HSCHR6_MHC_DBB_CTG1; CHR_HSCHR6_MHC_QBL_CTG1; CHR_HSCHR6_MHC_COX_CTG1	Apoptosis Modulation and Signaling; Parkin-Ubiquitin Proteasomal System pathway; NRF2 pathway; MAPK Signaling Pathway; Apoptosis Modulation by HSP70; VEGFA-VEGFR2 Signaling Pathway	ENSG00000232804.5; ENSG00000234475.5; ENSG00000231555.4; ENSG00000235941.5; ENSG00000204389.9; ENSG00000204388.6; ENSG00000212866.6; ENSG00000237724.5; ENSG00000224501.5	Endocytosis; Spliceosome; Estrogen signaling pathway; Epstein-Barr virus infection; Measles; Antigen processing and presentation; Prion diseases; Protein processing in endoplasmic reticulum; Toxoplasmosis; Legionellosis; Longevity regulating pathway - multiple species; MAPK signaling pathway; Influenza A	AUF1 (hnRNP D0) binds and destabilizes mRNA; Attenuation phase; Neutrophil degranulation; Regulation of HSF1-mediated heat shock response; Viral RNP Complexes in the Host Cell Nucleus; HSP90 chaperone cycle for steroid hormone receptors (SHR)	38	1.04	0.575	0.699	0.857139	0.824876	0.841281	63.51	61.64	68.09	126.2	77.1	81	115.8	32.43	26.71		59.02	409975	202805		185375	288852
FALSE	High	Master Protein	194388088	unnamed protein product [Homo sapiens]	0	32.489	18	10	79	1	586	63.9	5.55	1210	10	cell organization and biogenesis;metabolic process;regulation of biological process;response to stimulus;transport	cytoplasm;cytosol;endoplasmic reticulum;extracellular;mitochondrion;nucleus	catalytic activity;nucleotide binding;protein binding;receptor activity;RNA binding	Pf00012, Pf06723	3303	HSPA1A	6	Apoptosis Modulation and Signaling; Parkin-Ubiquitin Proteasomal System pathway; MAPK Signaling Pathway; Apoptosis Modulation by HSP70; VEGFA-VEGFR2 Signaling Pathway				5	3.079	2.582	1.316	0.84064	0.824876	0.902558	55.45	51.89	40.81	155.3	127.8	66.4	50.5	25.84	22.59	8.82	56.5	914300	756382	516768	523618	967249
FALSE	High	Master Protein	153792590	heat shock protein HSP 90-alpha isoform 1 [Homo sapiens]	0	32.396	10	9	55	1	854	98.1	5.16	843	9	cell organization and biogenesis;metabolic process;regulation of biological process;response to stimulus;transport	cytoplasm;cytosol;extracellular;membrane;nucleus;organelle lumen	catalytic activity;enzyme regulator activity;nucleotide binding;protein binding;RNA binding	Pf00183, Pf02518, Pf13589	3320	HSP90AA1	14	Nucleotide-binding Oligomerization Domain (NOD) pathway; TNF alpha Signaling Pathway; Corticotropin-releasing hormone signaling pathway; Aryl Hydrocarbon Receptor; EBV LMP1 signaling; Aryl Hydrocarbon Receptor Pathway; Constitutive Androstane Receptor Pathway; NRF2 pathway; VEGFA-VEGFR2 Signaling Pathway; Focal Adhesion-PI3K-Akt-mTOR-signaling pathway	ENSG00000080824.18			10	1.182	0.971	1.506	0.909185	0.843388	0.841281	34.2	29.98	3.84	89.6	83.3	136.5	90.6	27.15	33.06		21.95	222408	154391	135813	148308	237605
FALSE	High	Master Protein	10436240	unnamed protein product [Homo sapiens]	0	32.155	17	3	56	1	241	27.5	8.44	1648	3	cell organization and biogenesis	cytoplasm	catalytic activity;nucleotide binding;structural molecule activity	Pf00091	80086	TUBA4B	2					0	0.831	0.87	0.873	0.84064	0.824876	0.841281	123.27	126.88	108.84	104.4	119.8	53.2	122.5	35.91	33.22	8.32	29.35	861368	1.29211e+06	1.08794e+06	1.41591e+06	1.97911e+06
FALSE	High	Master Protein	119601994	serpin peptidase inhibitor, clade A (alpha-1 antiproteinase, antitrypsin), member 3, isoform CRA_b [Homo sapiens]	0	32.093	20	7	37	7	448	50.6	5.63	566	7	defense response;regulation of biological process;response to stimulus;transport	extracellular;nucleus;organelle lumen	DNA binding;enzyme regulator activity;protein binding	Pf00079	12	SERPINA3	14	Selenium Micronutrient Network; Vitamin B12 Metabolism; Folate Metabolism				3	5.01	3.422	4.839	0.43207	0.824876	0.106359	54.96	68.74	75.83	184	132.6	68.4	15	44.03	47.27	97.97	81.78	1.55388e+06	4.72615e+06	4.79961e+06	2.45952e+06	3.00636e+06
FALSE	High	Master Protein	125987809	RecName: Full=Collagen alpha-1(IV) chain; Contains: RecName: Full=Arresten; Flags: Precursor	0	32.087	6	5	20	4	1669	160.5	8.28	246	5	cell differentiation;cell organization and biogenesis;metabolic process;regulation of biological process;response to stimulus	extracellular;organelle lumen	protein binding;structural molecule activity	Pf01391, Pf01413	1282	COL4A1	13	Spinal Cord Injury; miRNA targets in ECM and membrane receptors; Focal Adhesion; Overview of nanoparticle effects; Focal Adhesion-PI3K-Akt-mTOR-signaling pathway		Amoebiasis; Small cell lung cancer; Protein digestion and absorption; ECM-receptor interaction; Pathways in cancer; PI3K-Akt signaling pathway; AGE-RAGE signaling pathway in diabetic complications; Focal adhesion	ECM proteoglycans; Collagen degradation; Integrin cell surface interactions; Laminin interactions; Collagen chain trimerization; Crosslinking of collagen fibrils; Anchoring fibril formation; Signaling by PDGF; NCAM1 interactions; Scavenging by Class A Receptors; Non-integrin membrane-ECM interactions	36	0.072	0.154	0.378	0.000392482	0.0383288	0.368982	91.69	120.23	100.14	2	104.7	32	261.3	126.61	62.92	114.18	64.64	337930	434032	7279.32	16712.1
FALSE	High	Master Protein	113196585	MHC class I antigen, partial [Homo sapiens]	0	31.971	31	6	31	1	273	31.6	5.67	832	6	regulation of biological process;response to stimulus	cell surface;endoplasmic reticulum;Golgi;membrane	protein binding;RNA binding	Pf00129, Pf07654	3105	HLA-A	6	Proteasome Degradation; Allograft Rejection				2	2.149	1.471	1.584	0.84064	0.954579	0.841281	96.2	39.34	79.13	132.7	90.8	114.8	61.7	92.37	11.88	57.43	39.22		95918.7			457216
FALSE	High	Master Protein	119607840	tenascin C (hexabrachion), isoform CRA_a [Homo sapiens]	0	31.391	4	8	51	8	2201	240.8	4.92	1128	8	cell communication;cell differentiation;cell organization and biogenesis;metabolic process;regulation of biological process;response to stimulus	extracellular;membrane;organelle lumen	protein binding	Pf00041, Pf00147, Pf07974	3371	TNC	9	Focal Adhesion; TGF-beta Signaling Pathway				2	1.763	1.396	0.619	0.841768	0.987833	0.841281	85.64	75.39	79.25	166.5	128	27.7	77.8	49.6	35.16	43.08	55.66	1.28935e+06	4.00381e+06	5.29502e+06	2.98691e+06	1.47115e+06
FALSE	High	Master Protein	29165827	SLC9A3R1 protein, partial [Homo sapiens]	0	31.1	24	8	48	8	428	45.8	7.18	686	8	cell differentiation;cell organization and biogenesis;cellular homeostasis;regulation of biological process;response to stimulus;transport	cytoplasm;cytoskeleton;membrane;nucleus	protein binding;structural molecule activity	Pf00595, Pf09007, Pf13180	9368	SLC9A3R1	17					0	1.016	1.006	1.042	0.84064	0.856076	0.963761	79.53	78.89	83.26	132.1	137	60.9	70	29.8	22.41	79.96	97.74	3.20465e+06	2.63309e+06	2.00219e+06	1.89235e+06	3.96422e+06
FALSE	High	Master Protein	115527066	collagen alpha-2(VI) chain isoform 2C2a precursor [Homo sapiens]	0	31.075	8	7	108	1	918	97.4	5.55	1940	7	cell organization and biogenesis;metabolic process;response to stimulus	extracellular;membrane;organelle lumen	protein binding	Pf00092, Pf01391, Pf13519	1292	COL6A2	21	miRNA targets in ECM and membrane receptors; Focal Adhesion; Focal Adhesion-PI3K-Akt-mTOR-signaling pathway	ENSG00000142173.14			3	1.098	1.227	0.411	0.893491	0.954579	0.454127	79.39	34.25	53.1	129.4	116.6	51.8	102.2	61.11	24.74	30.89	38.64	345056	429670	461801	103423	118791
FALSE	High	Master Protein	29881667	Splicing factor proline/glutamine-rich (polypyrimidine tract binding protein associated) [Homo sapiens]	0	31.068	14	8	59	7	707	76.1	9.48	479	8	cell organization and biogenesis;defense response;metabolic process;regulation of biological process;response to stimulus	chromosome;cytoplasm;nucleus	DNA binding;protein binding;RNA binding	Pf00076, Pf08075, Pf13893, Pf14259	6421	SFPQ	1	mRNA Processing				1	1.781	1.594	1.352	0.84064	0.930665	0.877296	77.34	58.59	62.41	155.5	173.2	52.3	19	32.06	10.16	64.24	126	1.59851e+06	1.59049e+06	1.74463e+06	1.0786e+06	2.66077e+06
FALSE	High	Master Protein	119732357	MHC class I antigen [Homo sapiens]	0	30.929	23	6	31	1	365	40.8	5.71	832	6	regulation of biological process;response to stimulus	cell surface;endoplasmic reticulum;Golgi;membrane	protein binding;RNA binding	Pf00129, Pf07654	3105	HLA-A	6	Proteasome Degradation; Allograft Rejection				2	0.905	0.816	0.898	0.84064	0.824876	0.841281	3.31	11.64	0	100	90.2	99.3	110.5	3.16	11.06					183647
FALSE	High	Master Protein	61680528	Chain A, Trapped Intermediate Of Calmodulin	0	30.819	42	6	14	1	148	16.5	4.2	287	6			metal ion binding;protein binding	Pf00036, Pf08726, Pf12763, Pf13202, Pf13405, Pf13499, Pf13833, Pf14658								0	100	100	100	9.9518e-17	9.61513e-17	8.17429e-17				61.6	194.5	143.9			113.22	62.6			52246.6
FALSE	High	Master Protein	578827087	PREDICTED: pyruvate kinase PKM isoform X1 [Homo sapiens]	0	30.435	16	8	58	8	605	65.8	7.99	430	8	cell death;cell organization and biogenesis;metabolic process;response to stimulus;transport	cytoplasm;cytosol;extracellular;mitochondrion;nucleus;organelle lumen	catalytic activity;metal ion binding;nucleotide binding;protein binding;RNA binding	Pf00224, Pf02887	5315	PKM	15	Photodynamic therapy-induced HIF-1 survival signaling; Glycolysis and Gluconeogenesis				2	1.177	1.17	1.233	0.909185	0.928257	0.963761	67.98	59.2	89.76	85.5	87.7	173.5	53.2	40.56	12.72	51.45	16.47	3.1386e+06	4.28896e+06	5.97519e+06	8.18716e+06	3.47227e+06
FALSE	High	Master Protein	62088634	Heterogeneous nuclear ribonucleoproteins C1/C2 variant [Homo sapiens]	0	30.144	21	7	36	7	313	34.4	5.05	940	7	cell differentiation;cell organization and biogenesis;metabolic process;regulation of biological process	cytoskeleton;cytosol;extracellular;membrane;nucleus;spliceosomal complex	DNA binding;protein binding;RNA binding	Pf00076, Pf13893, Pf14259	3183	HNRNPC	14	mRNA Processing				1	2.185	1.934	1.107	0.84064	0.840897	0.987546	73.31	67.55	84.64	190.6	197.5	6.6	5.3	30.79	11.6	73.56	138.7	2.65278e+06	3.09959e+06	3.09861e+06	1.97228e+06	4.87581e+06
FALSE	High	Master Protein	1034673478	PREDICTED: collagen alpha-5(IV) chain isoform X1 [Homo sapiens]	0	30.016	4	4	26	3	1696	162.5	7.08	427	4	cell organization and biogenesis;metabolic process;regulation of biological process;response to stimulus	extracellular;organelle lumen	structural molecule activity	Pf01413	1287	COL4A5	X					0	1.58	1.982	1.479	0.909185	0.824876	0.841281	81.23	62.44	72.75	138.1	108.7	100.8	52.4	29.55	13.14	21.58	110.45	746827	1.00163e+06	1.25316e+06	1.03813e+06	883458
FALSE	High	Master Protein	29568111	myosin regulatory light polypeptide 9 isoform a [Homo sapiens]	0	29.934	40	6	68	2	172	19.8	4.92	1791	6	regulation of biological process	cytosol	metal ion binding;structural molecule activity	Pf00036, Pf13202, Pf13405, Pf13833	10398	MYL9	20	Striated Muscle Contraction	ENSG00000101335.9	Leukocyte transendothelial migration; Vascular smooth muscle contraction; Focal adhesion; cGMP-PKG signaling pathway; Tight junction; cAMP signaling pathway; Regulation of actin cytoskeleton; Oxytocin signaling pathway	RHO GTPases activate PAKs; EPHA-mediated growth cone collapse; RHO GTPases Activate ROCKs; RUNX1 regulates genes involved in megakaryocyte differentiation and platelet function; Sema4D induced cell migration and growth-cone collapse; Smooth Muscle Contraction; RHO GTPases activate CIT; RHO GTPases activate PKNs	30	0.552	0.599	0.875	0.84064	0.824876	0.841281	33.65	42.63	59.5	112.8	117.5	66.9	102.8	11.77	29.55	93.38	70.05	474379	493019	605150	479078	508567
FALSE	High	Master Protein	1034591721	PREDICTED: tropomyosin alpha-1 chain isoform X2 [Homo sapiens]	0	29.925	14	7	70	1	311	35.7	4.79	1311	7	cell organization and biogenesis;cellular component movement;regulation of biological process;response to stimulus	cytoskeleton;cytosol	protein binding;structural molecule activity	Pf00261, Pf12718	7168	TPM1	15	Striated Muscle Contraction				1	6.311	4.72	0.01	0.226737	0.566955	8.17429e-17	38.63	25.91		192.8	172.4		34.9	36.5	12.97		23.84	158284	146579	288812		153481
FALSE	High	Master Protein	40737478	C4A3, partial [Homo sapiens]	0	29.811	14	5	43	1	534	58.4	5.99	1932	5	defense response;metabolic process;regulation of biological process;response to stimulus	extracellular;membrane;organelle lumen	catalytic activity;enzyme regulator activity;protein binding	Pf00207, Pf01821, Pf07678, Pf10569, Pf13243, Pf13249	720	C4A	6	Allograft Rejection; Complement Activation; Sudden Infant Death Syndrome (SIDS) Susceptibility Pathways				3	100	100	100	9.9518e-17	9.61513e-17	8.17429e-17				238.4	129.7	31.8		75.33	29.84	43.83		291945	826401	798626	172213	59756.5
FALSE	High	Master Protein	534286129	Chain 1, Structure Of Human Cofilin1	0	29.755	29	5	35	2	181	19.7	7.8	1015	5			protein binding	Pf00241								0	0.963	1.114	0.833	0.84064	0.916017	0.841281	54.74	52.46	58.06	103.4	119.6	89.4	87.6	12.16	9.18		60.06	320742	402242			420318
FALSE	High	Master Protein	158257856	unnamed protein product [Homo sapiens]	0	29.504	26	8	11	2	390	44.8	6.55	196	8	regulation of biological process	cytoplasm	enzyme regulator activity;protein binding	Pf00079	6318	SERPINB4	18					0	0.901	0.779	0.01	0.84064	0.824876	8.17429e-17	36.03	14.18		100.3	86.7		213	35.04	25.59			257334	339944	242401	188125
FALSE	High	Master Protein	34527425	unnamed protein product [Homo sapiens]	0	29.33	20	7	55	3	471	51.6	8.13	900	7	cell organization and biogenesis;defense response;metabolic process;regulation of biological process;response to stimulus	extracellular	catalytic activity;protein binding	Pf07654, Pf07686, Pf08205	3500	IGHG1	14					0	2.079	2.21	3.249	0.84064	0.824876	0.391797	45.7	57.87	87.87	110.5	97.4	153.6	38.5	32.18	71.58	82.35	51.55	1.96343e+06	1.63997e+06	2.92808e+06	1.57653e+06	1.16131e+06
FALSE	High	Master Protein	119576392	complement component 9, isoform CRA_b [Homo sapiens]	0	29.024	12	7	43	7	567	64.1	5.52	1037	7	cell organization and biogenesis;defense response;metabolic process;regulation of biological process;response to stimulus	cytosol;extracellular;membrane	protein binding	Pf00057, Pf00090, Pf01823	735	C9	5	Allograft Rejection; Complement Activation; Complement and Coagulation Cascades				3	7.513	7.126	2.691	0.127961	0.237759	0.504771	78.82	87.45	85.74	155.4	135.6	103.5	5.5	47.79	47.6	82.53	54.86	2.62895e+06	2.5213e+06	8.16882e+06	6.23452e+06	3.41191e+06
FALSE	High	Master Protein	56967015	Chain A, Human Lamin Coil 2b	0	28.747	53	7	81	1	86	10.2	5.01	1602	7			structural molecule activity	Pf00038								0	1.415	0.788	2.615	0.966379	0.824876	0.539874	44.46	33.2	75.89	97.3	54.2	179.8	68.8	10.82		110.03	77.19				50864.7
FALSE	High	Master Protein	34526163	unnamed protein product [Homo sapiens]	0	28.666	14	6	62	2	512	55.5	7.31	1930	6	cell organization and biogenesis;cellular component movement;defense response;metabolic process;regulation of biological process;response to stimulus;transport	extracellular	protein binding	Pf07654, Pf08205	3493	IGHA1	14					0	2.648	1.893	3.979	0.84064	0.856076	0.20079	53.81	65.54	11.57	116.3	101.1	174.7	8	49.64	39.65	21.24	135.36	1.44107e+06	608698	2.11546e+06	1.04426e+06	663334
FALSE	High	Master Protein	60097902	filaggrin [Homo sapiens]	0	28.615	2	6	29	6	4061	434.9	9.25	309	6	cell death;cell differentiation;development;metabolic process	cytoskeleton;cytosol;nucleus	metal ion binding;protein binding;structural molecule activity	Pf01023	2312	FLG	1		ENSG00000143631.10		Formation of the cornified envelope	3	0.45	0.418	0.822	0.716817	0.566955	0.841281	67.04	78.88	88.37	48.4	49.3	171.5	130.8	78.71	57.2	60.35	100.83	230776	223967	463052	1.08753e+06	299053
FALSE	High	Master Protein	4503057	alpha-crystallin B chain [Homo sapiens]	0	28.363	47	8	33	8	175	20.1	7.33	547	8	cell death;cell organization and biogenesis;metabolic process;regulation of biological process;response to stimulus	cell surface;cytoplasm;cytoskeleton;cytosol;Golgi;membrane;mitochondrion;nucleus	metal ion binding;protein binding;structural molecule activity	Pf00011, Pf00525	1410	CRYAB	11		ENSG00000109846.7	Longevity regulating pathway - multiple species; Protein processing in endoplasmic reticulum	HSF1-dependent transactivation	6	1.528	1.486	1.047	0.909185	0.954579	0.963761	84.75	92.06	98.27	141.2	150.5	54.1	54.2	21.24	23.26	92.76	92.51	2.95196e+06	2.34804e+06	1.76671e+06	2.64132e+06	3.04001e+06
FALSE	High	Master Protein	111305821	Valosin-containing protein [Homo sapiens]	0	28.35	11	9	60	9	806	89.3	5.33	696	9	cell communication;cell organization and biogenesis;metabolic process;regulation of biological process;response to stimulus;transport	cytoplasm;cytosol;endoplasmic reticulum;extracellular;membrane;nucleus;organelle lumen;proteasome	catalytic activity;enzyme regulator activity;nucleotide binding;protein binding;RNA binding	Pf00004, Pf00910, Pf01057, Pf01078, Pf02359, Pf02933, Pf05496, Pf05673, Pf06068, Pf07724, Pf07726, Pf07728, Pf09336, Pf13191, Pf13207, Pf13401	7415	VCP	9					0	1.332	1.068	0.986	0.99304	0.892349	0.929511	63.99	59.14	60.9	174.6	134.7	62.5	28.3	26.75	21.11	39.36	107.1	3.81554e+06	2.75915e+06	2.3415e+06	1.65566e+06	2.65673e+06
FALSE	High	Master Protein	254540166	78 kDa glucose-regulated protein precursor [Mus musculus]	0	27.645	14	8	72	7	655	72.4	5.16	769	8	cell communication;cell death;cell differentiation;cell organization and biogenesis;metabolic process;regulation of biological process;response to stimulus;transport	cell surface;cytoplasm;endoplasmic reticulum;extracellular;membrane;mitochondrion;nucleus;organelle lumen	catalytic activity;nucleotide binding;protein binding	Pf00012, Pf01968, Pf06723	14828	Hspa5	2	MAPK signaling pathway	ENSMUSG00000026864.13	Protein export; Thyroid hormone synthesis; Prion diseases; Antigen processing and presentation; Protein processing in endoplasmic reticulum		6	1.659	2.193	0.794	0.885078	0.824876	0.841281	70.87	73.24	74.7	119	121.2	77.1	82.8	18.56	16.54	32.13	81.92	5.63221e+06	4.24882e+06	4.67435e+06	3.38852e+06	3.62467e+06
FALSE	High	Master Protein	402550226	Chain A, Complex Of Hsp90 Atpase Domain With Tropane Derived Inhibitors	0	27.509	42	7	41	1	230	25.8	4.78	707	7	metabolic process;response to stimulus		nucleotide binding;protein binding	Pf00183, Pf02518, Pf13589								0
FALSE	High	Master Protein	223057	fibrin alpha C term fragment	0	27.403	42	4	29	1	134	14.4	6.64	859	4												0	5.533	4.466	1.892	0.336939	0.566955	0.841281	40.46	59.89	0	171.7	138.6	58.7	31	52.27	47.73			2.35756e+06	943411	1.66802e+06	542501	1.07213e+06
FALSE	High	Master Protein	160420317	filamin-A isoform 2 [Homo sapiens]	0	27.332	3	7	24	7	2647	280.6	6.06	355	7	cell organization and biogenesis;cellular component movement;metabolic process;regulation of biological process;response to stimulus;transport	cytoplasm;cytoskeleton;cytosol;extracellular;membrane;nucleus	protein binding;RNA binding;signal transducer activity	Pf00307, Pf00630	2316	FLNA	X	Androgen receptor signaling pathway; Prolactin Signaling Pathway; Focal Adhesion; Hypothesized Pathways in Pathogenesis of Cardiovascular Disease; MAPK Signaling Pathway; IL-4 Signaling Pathway	ENSG00000196924.14	MAPK signaling pathway; Salmonella infection; Focal adhesion; Proteoglycans in cancer	Platelet degranulation ; RHO GTPases activate PAKs; Cell-extracellular matrix interactions; GP1b-IX-V activation signalling	22	1.355	1.249	0.781	0.991769	0.954579	0.841281	58.65	53.73	60.79	135.7	145.3	37.7	81.4	46.07	36.24	77.99	22.39	937696	1.08576e+06	1.48401e+06	245652	1.75537e+06
FALSE	High	Master Protein	190668	psoriasin [Homo sapiens]	0	27.245	57	5	9	5	101	11.5	6.77	115	5	cell differentiation;defense response;regulation of biological process;response to stimulus;transport	cytoplasm;cytosol;endoplasmic reticulum;extracellular;nucleus;organelle lumen	metal ion binding;protein binding	Pf01023	6278	S100A7	1					0	0.958	1.136	3.406	0.84064	0.916017	0.343396	59.49	51.49	29.79	56.3	78.8	183.6	81.3	49.83	214.53	124.05	86.14	237014	106913	158302	341128	82592.6
FALSE	High	Master Protein	4826898	profilin-1 [Homo sapiens]	0	27.103	37	4	26	4	140	15	8.27	488	4	cell organization and biogenesis;regulation of biological process;response to stimulus	cytoplasm;cytoskeleton;cytosol;membrane;nucleus	enzyme regulator activity;nucleotide binding;protein binding;RNA binding	Pf00235	5216	PFN1	17	Association Between Physico-Chemical Features and Toxicity Associated Pathways; VEGFA-VEGFR2 Signaling Pathway; Regulation of Actin Cytoskeleton; G13 Signaling Pathway	ENSG00000108518.7	Shigellosis; Salmonella infection; Regulation of actin cytoskeleton; Rap1 signaling pathway	Platelet degranulation ; Signaling by ROBO receptors; RHO GTPases Activate Formins; PCP/CE pathway	22	1.418	1.391	0.893	0.964764	0.989382	0.841281	51.61	50.7	57.01	138.8	149.3	49.3	62.6	9.37	22.7	56.93	75.9	2.12755e+06	2.03127e+06	2.17864e+06	1.87742e+06	2.45366e+06
FALSE	High	Master Protein	119624034	major histocompatibility complex, class II, DR alpha, isoform CRA_a [Homo sapiens]	0	26.994	9	3	13	3	268	30.4	4.77	399	3	cell organization and biogenesis;regulation of biological process;response to stimulus	cell surface;membrane;vacuole	protein binding;receptor activity;signal transducer activity	Pf00993, Pf07654	3122	HLA-DRA	6	Allograft Rejection; Cytokines and Inflammatory Response				2	1.062	0.875	0.837	0.869961	0.824876	0.841281	50.18	44.24	67.65	155.8	121.6	32	90.6	45.68	49.27	103.18	75.66	764363	553592	1.04884e+06	908585	930158
FALSE	High	Master Protein	767909261	PREDICTED: filaggrin-2 isoform X1 [Homo sapiens]	0	26.967	4	6	44	6	2239	233.1	8.29	831	6	transport	cytoplasm;extracellular;nucleus	metal ion binding;structural molecule activity		388698	FLG2	1					0	0.179	0.184	0.283	0.0412576	0.0761503	0.134161	98.37	79.51	114.33	23.9	46.6	177.9	151.6	99.58	83.84	102.52	58.96	358016	129750	1.15455e+06	2.98673e+06	414936
FALSE	High	Master Protein	1034675091	PREDICTED: ubiquitin-like modifier-activating enzyme 1 isoform X1 [Homo sapiens]	0	26.887	6	5	43	5	1109	123.1	5.85	1260	5	metabolic process;response to stimulus	cytoplasm;cytosol;membrane;mitochondrion;nucleus	catalytic activity;nucleotide binding;protein binding;RNA binding	Pf00899, Pf02134, Pf09358, Pf10585	7317	UBA1	X	Proteasome Degradation; Parkin-Ubiquitin Proteasomal System pathway; Parkinsons Disease Pathway				3	1.424	1.278	0.909	0.961615	0.957376	0.850052	53.22	56.54	68.54	129.7	116.2	80.1	74	22.46	38.26	41.18	87.35	2.41219e+06	1.97422e+06	1.2167e+06	1.82834e+06	2.41632e+06
FALSE	High	Master Protein	5454028	ras-related protein R-Ras [Homo sapiens]	0	26.651	32	6	40	6	218	23.5	6.93	987	6	cell differentiation;regulation of biological process;response to stimulus	membrane	catalytic activity;nucleotide binding;protein binding	Pf00071, Pf08477	6237	RRAS	19	G Protein Signaling Pathways; Canonical and Non-canonical Notch signaling; MAPK and NFkB Signalling Pathways Inhibited by Yersinia YopJ; T-Cell antigen Receptor (TCR) pathway during Staphylococcus aureus infection; MAPK Cascade; Regulation of Actin Cytoskeleton	ENSG00000126458.3	Regulation of actin cytoskeleton; MAPK signaling pathway; Tight junction; Axon guidance; Proteoglycans in cancer; Rap1 signaling pathway; cAMP signaling pathway; Ras signaling pathway; HTLV-I infection; Phospholipase D signaling pathway	Sema4D mediated inhibition of cell attachment and migration; SEMA3A-Plexin repulsion signaling by inhibiting Integrin adhesion; CREB phosphorylation through the activation of Ras	28	1.248	1.169	0.972	0.950247	0.928257	0.912994	83.87	89.37	115.11	102.6	120.8	56.2	120.4	23.53	22.23	77.77	45.13	1.83953e+06	1.81392e+06	2.69715e+06	1.95433e+06	2.86712e+06
FALSE	High	Master Protein	158255716	unnamed protein product [Homo sapiens]	0	26.627	15	7	32	6	471	54.3	9.2	319	7	defense response;metabolic process;regulation of biological process;response to stimulus	membrane;nucleus	DNA binding;protein binding;RNA binding	Pf00076, Pf08075, Pf13893, Pf14259	4841	NONO	X	mRNA Processing				1	2.062	1.719	1.366	0.84064	0.908109	0.86506	76.05	61.35	73.88	162	165.1	43.7	29.2	54.52	20.02	93.33	122.37	1.11929e+06	1.83943e+06	1.94185e+06	1.0292e+06	3.07461e+06
FALSE	High	Master Protein	31873640	hypothetical protein [Homo sapiens]	0	26.289	11	5	61	4	487	54.1	5.39	1887	5	cell death	cytoskeleton;cytosol	protein binding;structural molecule activity	Pf00038, Pf07851	144501	KRT80	12					0	0.345	0.282	0.787	0.385731	0.287608	0.841281	61.75	70.28	75.22	43	48.9	166.1	142	71.73	41.59	60.66	75.41	225682	145277	167963	527492	124975
FALSE	High	Master Protein	6755368	40S ribosomal protein S18 [Mus musculus]	0	26.286	39	7	64	7	152	17.7	10.99	1349	7	metabolic process	cytoplasm;cytosol;membrane;nucleus;ribosome	protein binding;RNA binding;structural molecule activity	Pf00416	20084	Rps18	17	Cytoplasmic Ribosomal Proteins	ENSMUSG00000008668.14	Ribosome	L13a-mediated translational silencing of Ceruloplasmin expression; Nonsense Mediated Decay (NMD) independent of the Exon Junction Complex (EJC); Nonsense Mediated Decay (NMD) enhanced by the Exon Junction Complex (EJC); Ribosomal scanning and start codon recognition; GTP hydrolysis and joining of the 60S ribosomal subunit; Formation of a pool of free 40S subunits; SRP-dependent cotranslational pr…	18	5.185	3.84	2.688	0.392954	0.767554	0.504771	71.44	67.43	72.44	181.8	126.8	51.5	39.9	18.86	36.15	67.6	66	4.54852e+06	3.93842e+06	2.97487e+06	4.72841e+06	5.1296e+06
FALSE	High	Master Protein	32189392	peroxiredoxin-2 [Homo sapiens]	0	26.177	37	8	43	7	198	21.9	5.97	676	8	cell communication;cellular homeostasis;metabolic process;regulation of biological process;response to stimulus	cytoplasm;cytosol;membrane	antioxidant activity;catalytic activity;protein binding	Pf00578, Pf08534, Pf10417	7001	PRDX2	19	Selenium Micronutrient Network	ENSG00000167815.11		TP53 Regulates Metabolic Genes; Deregulated CDK5 triggers multiple neurodegenerative pathways in Alzheimer's disease models; Detoxification of Reactive Oxygen Species	12	1.019	0.984	1.29	0.84064	0.854542	0.919099	60.04	47.64	61.39	99.5	97.6	130.1	72.8	13.75	13.5	37.27	69.94	3.65704e+06	2.91443e+06	2.93459e+06	2.51243e+06	3.20485e+06
FALSE	High	Master Protein	119581136	keratin, hair, acidic, 7, isoform CRA_b [Homo sapiens]	0	26.169	8	5	168	2	479	54.1	5.24	2741	5	cell death	cytosol	structural molecule activity	Pf00038, Pf02463, Pf12128, Pf14643	8688	KRT37	17					0	1.714	1.28	2.674	0.864195	0.957376	0.510475	57.55	67.99	78.57	100.6	60.6	184.8	53.9	19.96	59.59	74.68	41.9	546307	448718	397423	496793	300528
FALSE	High	Master Protein	13661193	fibulin-1 isoform D precursor [Homo sapiens]	0	26.061	10	5	39	5	703	77.2	5.26	794	5	cell organization and biogenesis;metabolic process;regulation of biological process;response to stimulus	extracellular	enzyme regulator activity;metal ion binding;protein binding;structural molecule activity	Pf01821, Pf07645, Pf12662, Pf14670	2192	FBLN1	22					0	1.898	1.814	1.534	0.84064	0.861944	0.841281	43	44.78	58.78	133.6	146.8	73.8	45.7	36.86	20.13	63.61	62.01	2.15568e+06	2.75411e+06	4.22682e+06	1.50173e+06	2.11434e+06
FALSE	High	Master Protein	4503483	elongation factor 2 [Homo sapiens]	0	25.507	8	5	6	5	858	95.3	6.83	142	5	cell differentiation;cell proliferation;metabolic process;regulation of biological process;response to stimulus;transport	cytoplasm;cytosol;extracellular;membrane;nucleus;organelle lumen;ribosome	catalytic activity;nucleotide binding;protein binding;RNA binding	Pf00009, Pf00679, Pf03144, Pf03764, Pf14492	1938	EEF2	19	Translation Factors; AMP-activated Protein Kinase (AMPK) Signaling; Brain-Derived Neurotrophic Factor (BDNF) signaling pathway	ENSG00000167658.15	AMPK signaling pathway; Oxytocin signaling pathway	Peptide chain elongation; Protein methylation; Synthesis of diphthamide-EEF2; Neutrophil degranulation; Uptake and function of diphtheria toxin	20	0.695	0.696	1.755	0.84064	0.824876	0.841281	107.49	78.31	104.56	110.2	155.9	59.8	74.1	48.21	18.66	96.79	58.34	2.77501e+06	1.48696e+06	801879	960020	2.74267e+06
FALSE	High	Master Protein	193785879	unnamed protein product [Homo sapiens]	0	25.394	24	7	33	6	325	35.7	5.64	581	7	cell organization and biogenesis		protein binding;RNA binding	Pf02214	115207	KCTD12	13					0	0.879	1.049	1.184	0.84064	0.876786	0.963761	99.72	87.18	83.38	130.5	140	102.2	27.2	38.04	29.71	49.55	140.97	1.3121e+06	1.44151e+06	569763	966665	755931
FALSE	High	Master Protein	62738407	Chain A, Structure Of Human Aldolase B Associated With Hereditary Fructose Intolerance (A149p), At 277k	0	25.326	19	6	16	5	365	39.5	7.87	283	6	metabolic process		catalytic activity	Pf00274								0	0.513	0.375	0.506	0.84064	0.566299	0.612596	82.75	97.43	93.35	115.6	61.7	80.3	142.3	26.45	76.46	68.21	100.57	536987	516229	772224	821162	726651
FALSE	High	Master Protein	114794629	Chain C, Structure Of The Human Exon Junction Complex With A Trapped Dead-Box Helicase Bound To Rna	0	25.04	17	6	26	4	413	47.1	6.47	462	6			nucleotide binding	Pf00270, Pf00271								0	4.448	2.345	2.235	0.582759	0.824876	0.786409	113.71	86.46	111.76	151.7	134.3	59.4	54.5	15.2	65.36	53.72	117.03	348913	481606	560102	515283	455747
FALSE	High	Master Protein	530409419	PREDICTED: Na(+)/H(+) exchange regulatory cofactor NHE-RF2 isoform X2 [Homo sapiens]	0	24.727	16	5	24	1	342	35	8.27	461	5	cell organization and biogenesis	membrane;nucleus	protein binding;structural molecule activity	Pf00595, Pf13180	9351	SLC9A3R2	16					0	2.707	2.8	3.589	0.84064	0.824876	0.288183	51.21	56.82	96.5	108.3	100.6	149.5	41.7	47.27	38.9	104.39	37.87	137913	210698	443596	158999	270948
FALSE	High	Master Protein	6912286	caspase-14 precursor [Homo sapiens]	0	24.636	18	6	23	6	242	27.7	5.58	274	6	cell death;cell differentiation;metabolic process	cytoplasm;cytosol;nucleus	catalytic activity;protein binding	Pf00656	23581	CASP14	19		ENSG00000105141.5		Formation of the cornified envelope	3	1.102	0.826	2.1	0.898077	0.824876	0.841281	82.6	95.19	125.2	59.5	41.7	95.4	203.3	49.89	62.88	124.96	31.38	381094	267693	250717	596628	117621
FALSE	High	Master Protein	984076914	Chain A, Crystal Structure Of The Nucleosome Containing Histone H3 With The Crotonylated Lysine 122	0	24.559	29	5	82	3	136	15.4	11.27	521	5			DNA binding	Pf00125								0	3.097	2.974	2.532	0.84064	0.824876	0.586254	107.21	115.09	108.53	115.7	150.4	115.4	18.6	36.86	28.66	46.64	107.37	1.01137e+07	5.41082e+06	6.94418e+06	3.23663e+06	9.57651e+06
FALSE	High	Master Protein	34535866	unnamed protein product [Homo sapiens]	0	24.195	17	6	30	2	475	52.1	7.77	371	6				Pf07654, Pf08205								0	100	100	100	9.9518e-17	9.61513e-17	8.17429e-17				62.7	331.4	5.8		71.02	30.65	9.02		1.00142e+06	1.01269e+06	91650.5	471463	1.15801e+06
FALSE	High	Master Protein	291463695	Chain A, Binary Complex Of 14-3-3 Sigma And P53 Pt387-Peptide	0	23.918	29	8	89	5	253	28.2	4.74	683	8				Pf00244								0	0.622	1.09	1.005	0.84064	0.909192	0.947892	126.48	121.32	93.72	82.7	71.8	67.8	177.7	62.51	82.57	60.34	77.21	306296	489352	863623	1.09703e+06	85439.9
FALSE	High	Master Protein	119598613	splicing factor, arginine/serine-rich 10 (transformer 2 homolog, Drosophila), isoform CRA_c, partial [Homo sapiens]	0	23.569	20	5	28	5	289	33.7	11.25	367	5	cell organization and biogenesis;cellular homeostasis;metabolic process;regulation of biological process;response to stimulus	membrane;nucleus;spliceosomal complex	protein binding;RNA binding	Pf00076, Pf08777, Pf13893, Pf14259	6434	TRA2B	3	mRNA Processing				1	0.761	0.676	2.058	0.84064	0.824876	0.841281	60.35	92.03	116.93	164.3	143.9	15	76.8	32.76	8.94	138.61	92.65	1.28675e+06	1.36403e+06	1.65562e+06	1.35454e+06	1.96413e+06
FALSE	High	Master Protein	53729346	plakophilin-1 isoform 1b [Homo sapiens]	0	23.394	10	5	10	5	747	82.8	9.13	210	5	cell death;cell organization and biogenesis;development;regulation of biological process;response to stimulus;transport	cytoskeleton;membrane;nucleus	protein binding;signal transducer activity;structural molecule activity	Pf00514	5317	PKP1	1		ENSG00000081277.12		Apoptotic cleavage of cell adhesion proteins; Formation of the cornified envelope; Neutrophil degranulation	11	0.526	0.52	1.516	0.84064	0.824876	0.841281	114.44	108.27	105.84	44	39.6	241.4	75	101.45	66.03	45.96	117.22	250459	59486.7	33155	520964
FALSE	High	Master Protein	1015812700	Chain B, Complex Of Human Galectin-1 And (3oso3)galbeta1-3glcnac	0	23.337	40	5	37	5	154	16.8	6.99	516	5				Pf00337								0	3.262	3.473	2.991	0.84064	0.824876	0.489743	60.16	60.87	75.45	139.6	148.9	76.6	35	23.81	15.12	42.17	79.58	3.19502e+06	5.03849e+06	3.09444e+06	2.64336e+06	4.0317e+06
FALSE	High	Master Protein	1208427	ER-60 protease [Homo sapiens]	0	23.201	14	7	48	7	505	56.8	6.35	710	7	cellular homeostasis;metabolic process;regulation of biological process;response to stimulus;transport	cell surface;endoplasmic reticulum;membrane;nucleus;organelle lumen	catalytic activity;protein binding;RNA binding	Pf00085, Pf13098, Pf13848, Pf13899, Pf13905	2923	PDIA3	15					0	1.83	1.67	0.708	0.84064	0.916017	0.841281	62.56	71.37	84.71	165.7	155	26.2	53.1	34.04	30.81	85.41	104.38	3.72542e+06	2.45447e+06	1.31427e+06	2.21542e+06	2.17784e+06
FALSE	High	Master Protein	4557581	fatty acid-binding protein, epidermal [Homo sapiens]	0	23.167	34	6	32	6	135	15.2	7.01	400	6	metabolic process;transport	cytoplasm;cytosol;extracellular;membrane;organelle lumen	protein binding;transporter activity	Pf00061	2171	FABP5	8	PPAR signaling pathway	ENSG00000164687.10	PPAR signaling pathway	Triglyceride catabolism; Signaling by Retinoic Acid; Neutrophil degranulation	12	0.537	0.545	0.721	0.84064	0.824876	0.841281	93.11	110.11	91.85	72.2	79.2	93.8	154.8	56.63	50.29	35.46	66.43	1.0427e+06	794158	811993	1.41003e+06	1.12855e+06
FALSE	High	Master Protein	386869503	40S ribosomal protein S3 isoform 2 [Homo sapiens]	0	23.14	27	7	79	7	259	28.5	9.73	1068	7	cell death;cell division;cell organization and biogenesis;metabolic process;regulation of biological process;response to stimulus;transport	cytoplasm;cytosol;endoplasmic reticulum;membrane;nucleus;organelle lumen;ribosome	catalytic activity;DNA binding;protein binding;RNA binding;structural molecule activity	Pf00189, Pf07650	6188	RPS3	11	Cytoplasmic Ribosomal Proteins	ENSG00000149273.14			1	2.168	2.014	0.947	0.84064	0.824876	0.893456	107.58	103.71	116.32	166.9	158.3	48.8	26	27.14	31.27	60.48	75.99	6.26033e+06	6.51353e+06	3.90402e+06	5.66659e+06	9.18704e+06
FALSE	High	Master Protein	119607973	crumbs homolog 2 (Drosophila), isoform CRA_a [Homo sapiens]	0	22.773	4	5	19	5	1285	134.1	5.55	234	5	cellular component movement;regulation of biological process	membrane	enzyme regulator activity;metal ion binding;protein binding	Pf00008, Pf00054, Pf02210	286204	CRB2	9					0	0.501	0.355	1.199	0.84064	0.510804	0.963761	67.67	71	64.08	64.8	49.7	125.3	160.2	60.52	52.7	62.7	63.34	470681	287730	184572	1.06173e+06	912887
FALSE	High	Master Protein	158256138	unnamed protein product [Homo sapiens]	0	22.755	9	6	20	6	693	76.6	6.27	375	6	cell differentiation;cell organization and biogenesis;metabolic process	cytoplasm	catalytic activity;metal ion binding	Pf00868, Pf00927, Pf01841	7053	TGM3	20					0	0.422	0.369	1.037	0.631809	0.550889	0.963761	35.62	55.35	75.81	58.6	48.7	116.1	176.5	36.38	26.59	86.15	80.39	191662	164500	345287	458940	316838
FALSE	High	Master Protein	507043102	Chain A, Crystal Structure Of Human B Type Phosphoglycerate Mutase H11 Phosphorylated Form	0	22.686	28	5	25	5	262	29.8	7.15	251	5				Pf00300								0	1.277	1.424	1.196	0.967746	0.974632	0.963761	54.31	55.46	75.54	132.8	141.1	94	32.1	56.07	83.81	92.31	136.41	201015	545366	399142	349136	1.04407e+06
FALSE	High	Master Protein	973743966	Chain A, Human Peroxiredoxin-1 C83s Mutant	0	22.654	19	5	68	4	219	24.2	8.53	897	5	metabolic process		antioxidant activity;catalytic activity	Pf00578, Pf08534, Pf10417								0	0.778	0.715	0.477	0.84064	0.824876	0.525858	47.47	43.83	39.27	107.7	114.6	55.9	121.8	20.58	11.82	34.1	28.8	2.93183e+06	2.17426e+06	2.43957e+06	1.77698e+06	2.74756e+06
FALSE	High	Master Protein	17932938	ribosomal protein L14 [Homo sapiens]	0	22.642	19	3	13	1	220	23.8	10.93	320	3	cell organization and biogenesis;metabolic process;transport	cytosol;membrane;ribosome	protein binding;RNA binding;structural molecule activity	Pf01929	9045	RPL14	3	Cytoplasmic Ribosomal Proteins				1	100	100		9.9518e-17	9.61513e-17					199.9	200.1			53.17	80.46					230121	301848	739580
FALSE	High	Master Protein	488568250	PREDICTED: eukaryotic initiation factor 4A-II isoform X1 [Dasypus novemcinctus]	0	22.637	16	6	50	4	408	46.5	5.48	808	6			catalytic activity;DNA binding;nucleotide binding	Pf00270, Pf00271, Pf04851	101445892	EIF4A2			ENSDNOG00000011502.2			0	1.606	2.068	1.364	0.909185	0.824876	0.86639	57.39	50.47	93.36	106.8	112.7	134.5	46	13.83	22.17	22.43	70.2	1.29672e+06	1.88727e+06	1.65098e+06	1.89212e+06	1.87683e+06
FALSE	High	Master Protein	1419564	cytokeratin [Homo sapiens]	0	22.626	15	5	110	2	279	30.8	5.07	1548	5	cell death;cell differentiation;cell organization and biogenesis;regulation of biological process;response to stimulus	cytoplasm;cytoskeleton;cytosol;membrane;nucleus	catalytic activity;motor activity;protein binding;structural molecule activity	Pf00038, Pf01576, Pf15003	3856	KRT8	12					0	0.478	1.368	1.822	0.807944	0.999786	0.841281	97.1	86.83	103.38	56.7	159.1	109.4	74.8	38.67	59.3	54.07	78.86	1.07959e+06	1.32901e+06	830445	658788	386873
FALSE	High	Master Protein	563403983	MHC class I antigen [Homo sapiens]	0	22.626	16	4	25	1	366	40.9	6.3	700	4	regulation of biological process;response to stimulus	cell surface;endoplasmic reticulum;Golgi;membrane	protein binding	Pf00129, Pf07654, Pf08205	3107	HLA-C	6	Proteasome Degradation; Allograft Rejection				2	1.123	1.138	0.01	0.909185	0.916017	8.17429e-17	0	1.9		137.8	139.6		122.6		49.77
FALSE	High	Master Protein	669033311	rho GDP-dissociation inhibitor 1 isoform e [Homo sapiens]	0	22.457	18	4	15	4	249	27.5	5.01	475	4	cellular component movement;regulation of biological process;response to stimulus	cytoplasm;cytoskeleton;cytosol	enzyme regulator activity;protein binding	Pf02115	396	ARHGDIA	17					0	1.369	1.272	0.89	0.990886	0.954579	0.841281	48.98	38.62	36.63	142.1	129.5	38.8	89.6	23.07	10.46	78.7	43.51	1.88814e+06	1.87776e+06	1.9073e+06	1.70793e+06	1.76828e+06
FALSE	High	Master Protein	341821299	MHC class I antigen [Homo sapiens]	0	22.4	15	4	37	1	362	40.5	6.62	1000	4	regulation of biological process;response to stimulus	cell surface;endoplasmic reticulum;Golgi;membrane	protein binding	Pf00129, Pf06623, Pf07654	3106	HLA-B	6	Proteasome Degradation; Allograft Rejection; Type II interferon signaling (IFNG)				3	0.918	1.034	0.627	0.84064	0.861944	0.841281	12.97	14.53	19.05	102.8	115.8	69.4	112	18.52	18.99	21.62	5.92	241263	168427	166698	174406	183050
FALSE	High	Master Protein	194383558	unnamed protein product [Homo sapiens]	0	22.145	13	7	18	7	536	60.4	6.65	423	7	defense response;metabolic process;regulation of biological process;response to stimulus	extracellular;membrane	protein binding;RNA binding	Pf00084	722	C4BPA	1					0	2.877	1.787	1.222	0.84064	0.874389	0.963761	121.81	106.65	84.37	166.9	133.1	33.9	66	135.17	43.4	72.95	42.63	1.29758e+06	5.48665e+06	1.24066e+07	533252	550793
FALSE	High	Master Protein	119574085	guanine nucleotide binding protein (G protein), beta polypeptide 2-like 1, isoform CRA_i [Homo sapiens]	0	22.143	13	5	23	5	435	47.1	8.29	328	5	cell death;cellular homeostasis;metabolic process;regulation of biological process;response to stimulus	cytoplasm;cytosol;mitochondrion;nucleus	enzyme regulator activity;protein binding;RNA binding;structural molecule activity	Pf00400	10399	GNB2L1; RACK1	5	Androgen receptor signaling pathway; Brain-Derived Neurotrophic Factor (BDNF) signaling pathway; VEGFA-VEGFR2 Signaling Pathway; Interferon type I signaling pathways				4	1.511	1.423	1.094	0.914482	0.974676	0.977604	51.03	53.57	61.22	112.9	161.1	76	50	45.97	27.26	73.15	92.51	1.18344e+06	1.96141e+06	1.13751e+06	1.64698e+06	2.97877e+06
FALSE	High	Master Protein	219520307	PODXL protein [Homo sapiens]	0	21.95	9	5	63	5	560	58.8	5.49	1010	5	cellular component movement;regulation of biological process	cytoplasm;membrane	protein binding	Pf06365	5420	PODXL	7					0	3.21	2.33	1.857	0.84064	0.824876	0.841281	79.78	86.65	97.71	136.6	105.3	64.7	93.4	15.81	25.1	41.36	59.52	1.82504e+07	1.66449e+07	1.29903e+07	1.19506e+07	1.46198e+07
FALSE	High	Master Protein	685135558	HLA class I antigen [Homo sapiens]	0	21.878	16	4	19	1	366	40.7	6.2	232	4	regulation of biological process;response to stimulus	cell surface;endoplasmic reticulum;Golgi;membrane	protein binding	Pf00129, Pf07654	3107	HLA-C	6	Proteasome Degradation; Allograft Rejection				2	0.536	0.844	0.435	0.84064	0.824876	0.489743	72.95	94.29	87.71	77	113.5	81.6	127.9	30.06	54.68	33.04	73.22	175005	113716		213474
FALSE	High	Master Protein	221043506	unnamed protein product [Homo sapiens]	0	21.866	24	5	44	5	238	26.7	5.08	956	5	cellular component movement	cytosol;membrane	catalytic activity;metal ion binding;motor activity;protein binding;structural molecule activity	Pf00036, Pf13405, Pf13499	4637	MYL6	12	Focal Adhesion	ENSG00000092841.18			1	1.116	1.35	0.97	0.906598	0.992889	0.911506	76.69	84.69	89.73	139	147.2	78.4	35.4	15.67	10.41	50.1	99.13	2.70568e+06	2.81353e+06	3.15386e+06	2.29479e+06	3.35114e+06
FALSE	High	Master Protein	2627129	polyubiquitin [Homo sapiens]	0	21.858	32	4	111	1	609	68.4	7.65	1257	4	cell communication;cell organization and biogenesis;cellular homeostasis;defense response;metabolic process;regulation of biological process;response to stimulus;transport	cytosol;membrane;nucleus	protein binding;RNA binding	Pf00240, Pf11976, Pf13019, Pf13881, Pf14560	7316	UBC	12	Proteasome Degradation; DNA Replication				2	4.604	4.704	2.649	0.534905	0.566955	0.523192	87.45	102.34	90.06	138.2	141.2	90.6	30	24.45	7.49	32.09	82.4	1.5801e+07	1.50794e+07	1.93515e+07	1.17609e+07	2.34839e+07
FALSE	High	Master Protein	15826311	Chain A, Apolipoprotein E4 (Apoe4), 22k Fragment	0	21.853	30	5	44	1	191	22.2	5.85	888	5	metabolic process;transport	extracellular		Pf01442								0	100	100	100	9.9518e-17	9.61513e-17	8.17429e-17				92.4	65.7	241.9		40.13	63.26			88142.2	147008	210476	192146	84247.7
FALSE	High	Master Protein	4506741	40S ribosomal protein S7 [Homo sapiens]	0	21.832	36	6	47	6	194	22.1	10.1	509	6	cell organization and biogenesis;metabolic process;regulation of biological process;transport	cytoplasm;cytoskeleton;cytosol;membrane;nucleus;ribosome	protein binding;RNA binding;structural molecule activity	Pf01251	6201	RPS7	2	Cytoplasmic Ribosomal Proteins	ENSG00000171863.12	Ribosome	Peptide chain elongation; Eukaryotic Translation Termination; Viral mRNA Translation; Formation of the ternary complex, and subsequently, the 43S complex; L13a-mediated translational silencing of Ceruloplasmin expression; Selenocysteine synthesis; Nonsense Mediated Decay (NMD) independent of the Exon Junction Complex (EJC); Nonsense Mediated Decay (NMD) enhanced by the Exon Junction Complex (EJC)…	39	0.951	0.875	1.705	0.84064	0.824876	0.841281	116.76	129.05	84.38	60	76.9	106.8	156.3	61.27	40.14	112.13	45.33	2.29988e+06	4.68573e+06	8.22281e+06	1.4546e+07	5.74045e+06
FALSE	High	Master Protein	119616181	IQ motif containing GTPase activating protein 2, isoform CRA_a [Homo sapiens]	0	21.76	4	7	45	7	1640	187.8	5.73	926	7	cell organization and biogenesis;regulation of biological process;response to stimulus;transport	cell surface;cytoplasm;cytoskeleton;cytosol;membrane	enzyme regulator activity;protein binding	Pf00307, Pf00616, Pf03836	10788	IQGAP2	5	G13 Signaling Pathway				1	2.022	1.442	0.79	0.84064	0.967584	0.841281	83.81	91.01	65.1	174.8	163.4	36.6	25.2	14.82	7.01	43.98	138.15	1.65229e+06	1.43931e+06	1.0451e+06	1.25589e+06	1.40439e+06
FALSE	High	Master Protein	166197662	chloride intracellular channel protein 5 isoform a [Homo sapiens]	0	21.615	13	5	18	4	410	46.5	4.82	577	5	cell organization and biogenesis;metabolic process;regulation of biological process;transport	cytoplasm;cytoskeleton;Golgi;membrane;nucleus	catalytic activity;protein binding;transporter activity	Pf13409, Pf13410, Pf13417	53405	CLIC5	6		ENSG00000112782.15			0	0.965	1.288	0.697	0.84064	0.960848	0.841281	91.96	61.26	93.08	74.4	156.7	70.3	98.7	69.79	23.77	182.13	53.24	3.182e+06	929591	923513	808178	1.24217e+06
FALSE	High	Master Protein	4680715	CGI-38 protein [Homo sapiens]	0	21.544	26	6	25	6	176	19	9.01	874	6	cell organization and biogenesis		protein binding	Pf05517	51673	TPPP3	16					0	2.16	1.99	0.778	0.84064	0.824876	0.841281	65.12	79.71	45.81	182.4	161.3	15.9	40.4	23.71	22.38	103.43	86.38	2.35252e+06	2.18956e+06	1.15115e+06	1.90246e+06	2.35643e+06
FALSE	High	Master Protein	194381476	unnamed protein product [Homo sapiens]	0	21.484	7	7	52	7	995	112.9	6.06	549	7	metabolic process;regulation of biological process;transport		catalytic activity;transporter activity	Pf01055, Pf04901, Pf13802								0	1.355	1.217	0.953	0.991769	0.954579	0.899225	54.56	46.91	57.67	148.9	139.8	83.6	27.7	26.28	12.91	58.6	112.49	2.57034e+06	2.90855e+06	1.43187e+06	2.74567e+06	3.26441e+06
FALSE	High	Master Protein	334849594	MHC class I antigen [Homo sapiens]	0	21.443	17	4	19	1	349	38.9	6.02	232	4	regulation of biological process;response to stimulus	cell surface;endoplasmic reticulum;Golgi;membrane	protein binding	Pf00129, Pf07654	3107	HLA-C	6	Proteasome Degradation; Allograft Rejection				2	100	100	100	9.9518e-17	9.61513e-17	8.17429e-17				144.8	88.3	166.9		38.45	48.49	41.72		418854	252189	450544	716007	346778
FALSE	High	Master Protein	4557367	bleomycin hydrolase [Homo sapiens]	0	21.426	11	3	12	3	455	52.5	6.27	295	3	metabolic process;response to stimulus	cytoplasm;cytosol;nucleus	catalytic activity;protein binding	Pf03051	642	BLMH	17		ENSG00000108578.14		Antigen processing: Ubiquitination & Proteasome degradation	4	0.261	0.306	1.398	0.169506	0.360819	0.844347	79.72	65.11	104.72	86.2	87.1	37.5	189.2	67.27	53.79	170.95	58.04	20321.7	218420	451896	713499	297589
FALSE	High	Master Protein	186704290	MHC class I antigen, partial [Homo sapiens]	0	21.42	21	4	38	1	273	31.6	6.29	1021	4	regulation of biological process;response to stimulus	cell surface;endoplasmic reticulum;Golgi;membrane	protein binding	Pf00129, Pf07654	3106	HLA-B	6	Proteasome Degradation; Allograft Rejection; Type II interferon signaling (IFNG)				3	0.918	1.034	0.627	0.84064	0.861944	0.841281	12.97	14.53	19.05	102.8	115.8	69.4	112	18.52	18.99	21.62	5.92	241263	168427	166698	174406	183050
FALSE	High	Master Protein	33451	unnamed protein product [Homo sapiens]	0	21.235	9	5	9	4	627	68.5	6.18	195	5	cell organization and biogenesis;cellular component movement;defense response;metabolic process;regulation of biological process;response to stimulus	cell surface;membrane	DNA binding;protein binding	Pf00047, Pf07654, Pf08205	3507	IGHM	14					0	4.116	3.041	3.953	0.682819	0.824876	0.204916	71.01	77.96	52.18	195.2	150.2	21.9	32.7	62.18	96.35	84.75		1.2386e+06	354286	1.68629e+06	236869	730441
FALSE	High	Master Protein	14251209	chloride intracellular channel protein 1 [Homo sapiens]	0	21.083	26	5	39	5	241	26.9	5.17	1018	5	metabolic process;regulation of biological process;response to stimulus;transport	cytoplasm;membrane;mitochondrion;nucleus	catalytic activity;protein binding;transporter activity	Pf00043, Pf13409, Pf13410, Pf13417	1192	CLIC1	6; CHR_HSCHR6_MHC_QBL_CTG1; CHR_HSCHR6_MHC_COX_CTG1; CHR_HSCHR6_MHC_DBB_CTG1; CHR_HSCHR6_MHC_SSTO_CTG1; CHR_HSCHR6_MHC_MANN_CTG1; CHR_HSCHR6_MHC_MCF_CTG1		ENSG00000213719.8; ENSG00000206394.8; ENSG00000230685.6; ENSG00000226248.6; ENSG00000223639.6; ENSG00000226651.6; ENSG00000226417.6			0	1.334	1.378	0.864	0.994229	0.996628	0.841281	36.33	30.9	41.86	153.3	162.7	16.1	67.9	17.63	24.74	112.45	84.74	2.60304e+06	2.66972e+06	1.62425e+06	2.14943e+06	2.13226e+06
FALSE	High	Master Protein	4506681	40S ribosomal protein S11 [Homo sapiens]	0	21.068	39	9	52	9	158	18.4	10.3	233	9	cell differentiation;cell organization and biogenesis;metabolic process;transport	cytoplasm;cytosol;membrane;ribosome	protein binding;RNA binding;structural molecule activity	Pf00366	6205	RPS11	19	Cytoplasmic Ribosomal Proteins	ENSG00000142534.6	Ribosome	Peptide chain elongation; Eukaryotic Translation Termination; Viral mRNA Translation; Formation of the ternary complex, and subsequently, the 43S complex; L13a-mediated translational silencing of Ceruloplasmin expression; Selenocysteine synthesis; Nonsense Mediated Decay (NMD) independent of the Exon Junction Complex (EJC); Nonsense Mediated Decay (NMD) enhanced by the Exon Junction Complex (EJC)…	38	2.732	2.179	1.525	0.84064	0.824876	0.841281	94.32	73.86	89.23	160.7	121.7	55.1	62.5	21.52	18.28	39.87	132.55	4.4197e+06	3.17163e+06	2.4108e+06	3.71845e+06	3.13067e+06
FALSE	High	Master Protein	119608470	ribosomal protein L7a, isoform CRA_d, partial [Homo sapiens]	0	20.736	22	6	36	6	313	35	11.08	528	6	cell organization and biogenesis;metabolic process;transport	cytoplasm;cytosol;membrane;nucleus;ribosome	protein binding;RNA binding;structural molecule activity	Pf01248	6130	RPL7A	9	Cytoplasmic Ribosomal Proteins				1	3.047	2.935	0.85	0.84064	0.824876	0.841281	36.73	64.12	78.83	180.3	164.9	17.2	37.6	26.17	45.43	149.3	12.29	2.07296e+06	2.07659e+06	1.04686e+06	1.88246e+06	2.61654e+06
FALSE	High	Master Protein	4506607	60S ribosomal protein L18 isoform 1 [Homo sapiens]	0	20.638	25	4	40	4	188	21.6	11.72	809	4	cell organization and biogenesis;metabolic process;transport	cytoplasm;cytosol;endoplasmic reticulum;membrane;nucleus;ribosome	RNA binding;structural molecule activity	Pf00828	6141	RPL18	19	Cytoplasmic Ribosomal Proteins	ENSG00000063177.12	Ribosome	Peptide chain elongation; Eukaryotic Translation Termination; Viral mRNA Translation; L13a-mediated translational silencing of Ceruloplasmin expression; Nonsense Mediated Decay (NMD) independent of the Exon Junction Complex (EJC); Selenocysteine synthesis; Nonsense Mediated Decay (NMD) enhanced by the Exon Junction Complex (EJC); GTP hydrolysis and joining of the 60S ribosomal subunit; Major path…	34	2.873	2.414	1.96	0.84064	0.824876	0.841281	57.71	67.06	84.32	182.4	130	79.3	8.3	22.01	33.78	48.98	106.8	3.058e+06	2.76817e+06	1.56797e+06	2.65762e+06	3.1758e+06
FALSE	High	Master Protein	767940188	PREDICTED: serpin B6 isoform X1 [Homo sapiens]	0	20.402	17	6	19	6	454	51.2	6.34	327	6	regulation of biological process;response to stimulus;transport	cytoplasm;cytosol;extracellular;membrane;nucleus	enzyme regulator activity;protein binding	Pf00079	5269	SERPINB6	6					0	1.183	1.135	1.105	0.909185	0.916017	0.986711	41.46	35.19	23.31	141.2	142.7	37.3	78.7	24.09	12.27	52.6	52.3	1.62751e+06	1.79437e+06	1.46706e+06	1.23163e+06	2.20273e+06
FALSE	High	Master Protein	5031573	actin-related protein 3 isoform 1 [Homo sapiens]	0	20.286	14	6	41	6	418	47.3	5.88	652	6	cell division;cell organization and biogenesis;cellular component movement;regulation of biological process;response to stimulus	cytoplasm;cytoskeleton;cytosol;membrane	nucleotide binding;protein binding;structural molecule activity	Pf00022	10096	ACTR3	2	Association Between Physico-Chemical Features and Toxicity Associated Pathways	ENSG00000115091.11		EPHB-mediated forward signaling; Clathrin-mediated endocytosis; RHO GTPases Activate WASPs and WAVEs; Regulation of actin dynamics for phagocytic cup formation	16	2.184	2.383	1.024	0.84064	0.824876	0.963761	55.64	63.07	49.05	161.7	184.5	19.8	34.1	17.05	10.8	96.59	70.53	1.74007e+06	1.53075e+06	1.06126e+06	1.56647e+06	1.664e+06
FALSE	High	Master Protein	16579888	fructose-1,6-bisphosphatase 1 [Homo sapiens]	0	20.19	17	4	5	4	338	36.8	6.99	135	4	cell organization and biogenesis;metabolic process;regulation of biological process;response to stimulus	cytoplasm;cytosol;nucleus	catalytic activity;metal ion binding;nucleotide binding;protein binding	Pf00316, Pf00459	2203	FBP1	9	Angiopoietin Like Protein 8 Regulatory Pathway; Glycolysis and Gluconeogenesis	ENSG00000165140.9	Glucagon signaling pathway; AMPK signaling pathway; Insulin signaling pathway; Metabolic pathways; Fructose and mannose metabolism; Carbon metabolism; Glycolysis / Gluconeogenesis; Pentose phosphate pathway	Gluconeogenesis	14	0.748	0.117	0.01	0.84064	0.0122532	8.17429e-17	36.95	7.81		149.5	24.9		225.6	25.93			35.16	233630	165899	166244	216369
FALSE	High	Master Protein	635576376	Chain A, 14-3-3-gamma In Complex With Influenza Ns1 C-terminal Tail Phosphorylated At S228	0	20.178	17	6	112	2	256	29.4	5.19	1090	6				Pf00244								0	1.8	1.527	0.969	0.84064	0.954579	0.909958	62.45	54.94	79.01	155.2	146.1	74.7	24	25.59	13.89	29.63	97.47	785631	811267	566050	369940	712526
FALSE	High	Master Protein	609411921	Chain D, The Nucleosome Containing Human Tsh2b	0	20.178	25	3	117	1	130	14.4	10.32	1216	3			DNA binding	Pf00125, Pf00808								0	0.915	0.675	0.01	0.84064	0.824876	8.17429e-17	12.14	4.62		141.3	104.2		154.5	10.47	12.14			401610		371215		455890
FALSE	High	Master Protein	229526	protein Rei,Bence-Jones	0	20.162	25	3	3	2	214	23.5	8.5	152	3			protein binding	Pf00047, Pf07654, Pf07686, Pf13895, Pf13927								0	12.277	21.157	12.331	0.016921	0.0032629	0.000611948	36.39	64.07	34.62	98.5	199.3	94	8.2	39.18	24.61	57.53	66.69	3.82584e+06	4.18158e+06	8.14677e+06	3.96499e+06	3.78351e+06
FALSE	High	Master Protein	229537	Ig A H	0	20.099	12	5	47	1	475	51.1	9.03	1035	5				Pf07654, Pf08205								0	3.022	3.477	2.95	0.84064	0.824876	0.489743	73.42	79.74	79.72	100.7	149.5	106.8	43	47.94	44.1	48.71	65.14	113064	94466.4	248597	296056	112723
FALSE	High	Master Protein	1034599131	PREDICTED: glial fibrillary acidic protein isoform X1 [Homo sapiens]	0	20.07	8	4	117	1	472	54.2	6.19	2246	4	cell differentiation;cell organization and biogenesis;regulation of biological process;response to stimulus;transport	cytoplasm;cytoskeleton;cytosol;vacuole	catalytic activity;motor activity;protein binding;structural molecule activity;transporter activity	Pf00038, Pf01496, Pf01576, Pf04732, Pf05761, Pf12128, Pf13270	2670	GFAP	17	Neural Crest Differentiation; Spinal Cord Injury	ENSG00000131095.12			2	2.485	1.92	0.01	0.84064	0.845495	8.17429e-17	62.32	65.74		195	127.7		77.4	23.04	52.39		60.02	1.35042e+06	1.30325e+06	849220	1.3412e+06	788866
FALSE	High	Master Protein	13569962	ras-related protein Rab-1B [Homo sapiens]	0	20.029	29	4	11	4	201	22.2	5.73	144	4	cell organization and biogenesis;metabolic process;regulation of biological process;response to stimulus;transport	cytoplasm;cytosol;Golgi;membrane;mitochondrion	catalytic activity;nucleotide binding;protein binding	Pf00025, Pf00071, Pf01926, Pf04670, Pf08477, Pf09439	81876	RAB1B	11		ENSG00000174903.15	Legionellosis	COPI-dependent Golgi-to-ER retrograde traffic; COPII (Coat Protein 2) Mediated Vesicle Transport; COPI-mediated anterograde transport; Golgi Cisternae Pericentriolar Stack Reorganization; RAB GEFs exchange GTP for GDP on RABs; RAB geranylgeranylation	21	1.104	1.149	0.794	0.89899	0.916017	0.841281	77.74	74.35	58.5	145.1	121.5	64.9	68.5	38.59	48.56	56.71	101.08	911447	466843	948784	553566	765735
FALSE	High	Master Protein	14141157	heterogeneous nuclear ribonucleoprotein H3 isoform a [Homo sapiens]	0	19.936	14	4	24	4	346	36.9	6.87	492	4	cell differentiation;metabolic process	nucleus;spliceosomal complex	protein binding;RNA binding	Pf00076, Pf14259	3189	HNRNPH3	10		ENSG00000096746.17			0	1.954	1.653	1.21	0.84064	0.916017	0.963761	94.3	98.38	111.65	133.1	142.8	98	26.1	35.22	22.76	42.26	122.7	873872	1.09097e+06	1.05445e+06	993149	1.94004e+06
FALSE	High	Master Protein	119571516	ribosomal protein L23a, isoform CRA_a [Homo sapiens]	0	19.885	18	5	34	5	194	21.9	10.48	553	5	cell organization and biogenesis;cell proliferation;metabolic process;transport	cytoplasm;cytosol;nucleus;ribosome	protein binding;RNA binding;structural molecule activity	Pf00276, Pf03939	6147	RPL23A	17	Cytoplasmic Ribosomal Proteins	ENSG00000198242.13			1	2.528	2.01	1.495	0.84064	0.824876	0.841281	64.48	62.63	65.51	148.3	136.8	90.4	24.6	17.6	21.11	60.76	104.86	1.75909e+06	1.65022e+06	1.34586e+06	1.57608e+06	1.85216e+06
FALSE	High	Master Protein	1024864169	30S ribosomal protein S4 [Lactobacillus harbinensis]	0	19.881	31	7	68	7	194	22.6	10.65	481	7	metabolic process		RNA binding;structural molecule activity	Pf00163, Pf01479								0	2.724	2.419	1.501	0.84064	0.824876	0.841281	59.53	63.86	70.82	180.6	149.3	57.3	12.8	27.96	30.57	62.29	105.36	5.11893e+06	4.03221e+06	2.30093e+06	4.65142e+06	5.89401e+06
FALSE	High	Master Protein	119627428	ribosomal protein S8, isoform CRA_a, partial [Homo sapiens]	0	19.845	23	5	40	5	239	27.4	10.29	588	5	cell organization and biogenesis;metabolic process;transport	cytosol;endoplasmic reticulum;membrane;nucleus	RNA binding;structural molecule activity	Pf01201	6202	RPS8	1	Cytoplasmic Ribosomal Proteins				1	2.958	2.548	2.016	0.84064	0.824876	0.841281	90.46	80.02	91.17	194.6	126.8	57.7	20.9	26.94	63.58	37.13	100.8	3.40219e+06	2.83536e+06	1.67117e+06	3.30152e+06	3.68476e+06
FALSE	High	Master Protein	1025735596	Chain B, Crystal Structure Of Limk1 Mutant D460n In Complex With Full-length Cofilin-1	0	19.783	27	4	49	1	165	18.4	8.09	1026	4			protein binding	Pf00241								0	1.782	0.629	0.361	0.84064	0.824876	0.316217	96.18	67.38	62.07	150.7	84.4	38.7	126.2	77.44	27.67	35.08	61.87	2.02343e+06	1.67362e+06	611983	341180	2.91595e+06
FALSE	High	Master Protein	194387154	unnamed protein product [Homo sapiens]	0	19.732	19	5	59	5	261	28.8	8.38	602	5	cell organization and biogenesis;metabolic process;regulation of biological process;response to stimulus;transport	cytosol;endosome;Golgi;membrane;mitochondrion	catalytic activity;nucleotide binding;protein binding	Pf00025, Pf00071, Pf01926, Pf08477, Pf13401	8766	RAB11A	15	VEGFA-VEGFR2 Signaling Pathway				1	1.131	1.113	0.779	0.909185	0.916017	0.841281	43.49	49.63	63.14	145.3	141.4	77.5	35.7	17.64	19.1	19.79	103.48	2.75233e+06	2.27644e+06	2.42592e+06	1.80472e+06	2.55814e+06
FALSE	High	Master Protein	4502205	ADP-ribosylation factor 4 [Homo sapiens]	0	19.478	23	3	28	1	180	20.5	7.14	595	3	cellular component movement;metabolic process;regulation of biological process;response to stimulus;transport	cytosol;Golgi;membrane	catalytic activity;nucleotide binding;protein binding;signal transducer activity	Pf00025, Pf00071, Pf00503, Pf01926, Pf04670, Pf08477, Pf09439	378	ARF4	3		ENSG00000168374.10		COPI-dependent Golgi-to-ER retrograde traffic; VxPx cargo-targeting to cilium; COPI-mediated anterograde transport	15	0.938	0.88	0.803	0.84064	0.824876	0.841281	41.97	12.28	16.59	103.6	97.2	88.7	110.5	35.29	18.86	38.44	3.82	241130	192473	136722	96825.5	173186
FALSE	High	Master Protein	304446020	Chain A, Insights Into Anti-Parallel Microtubule Crosslinking By Prc1, A Conserved Microtubule Binding Protein	0	19.291	12	1	1	1	130	15.7	8.76	0	1				Pf03999								0	1.215	1.023	1.027	0.930375	0.8585	0.963761	45.24	36.49	38.23	110.3	104.8	93.7	91.2	25.27	38.32	1.53	48.87		744626	1.03279e+06		1.12197e+06
FALSE	High	Master Protein	71042776	Chain A, 14-3-3 Protein Theta (Human) Complexed To Peptide	0	19.267	18	5	106	1	256	29.2	5.31	1303	5				Pf00244								0	1.686	1.89	0.803	0.874583	0.856076	0.841281	26.2	31.91	71.34	135.5	137.9	50.2	76.4	21.87	18.98	65.11	32.89	276314	254794	228629	137493	271142
FALSE	High	Master Protein	119615053	integrin, alpha 3 (antigen CD49C, alpha 3 subunit of VLA-3 receptor), isoform CRA_b [Homo sapiens]	0	19.2	6	6	59	6	1066	118.7	6.96	1061	6	cell differentiation;cell organization and biogenesis;cellular component movement;regulation of biological process;response to stimulus	cell surface;membrane	metal ion binding;protein binding	Pf01839, Pf08441, Pf13517	3675	ITGA3	17	Integrin-mediated Cell Adhesion; Arrhythmogenic Right Ventricular Cardiomyopathy; Primary Focal Segmental Glomerulosclerosis FSGS; Focal Adhesion; Focal Adhesion-PI3K-Akt-mTOR-signaling pathway	ENSG00000005884.17			5	1.012	0.85	1.345	0.84064	0.824876	0.883034	72.04	66.75	81.96	87.5	69.6	137.1	105.8	38.41	12.07	16.41	56.02	2.59252e+06	2.37161e+06	2.98188e+06	4.72361e+06	1.38339e+06
FALSE	High	Master Protein	323433023	immunoglobulin variable region [Homo sapiens]	0	19.172	19	3	102	1	157	17.2	9.67	911	3				Pf00047, Pf07654, Pf07679, Pf07686, Pf13927								0	2.033	2.775	2.665	0.84064	0.824876	0.515165	79.18	64.45	69.84	98.5	128.9	118.9	53.6	16.17	24.72	46.18	69.02	1.48098e+06	1.17953e+06	1.04511e+06	1.35193e+06	1.65642e+06
FALSE	High	Master Protein	62089374	integrin alpha-V precursor variant [Homo sapiens]	0	19.131	5	5	16	5	1098	121.6	7.39	175	5	cell differentiation;cell growth;cell organization and biogenesis;cellular component movement;cellular homeostasis;metabolic process;regulation of biological process;response to stimulus;transport	cell surface;cytosol;membrane	metal ion binding;protein binding;receptor activity;signal transducer activity;transporter activity	Pf01839, Pf08441, Pf13517	3685	ITGAV	2	Osteopontin Signaling; Integrin-mediated Cell Adhesion; Arrhythmogenic Right Ventricular Cardiomyopathy; Focal Adhesion; Osteoblast Signaling; VEGFA-VEGFR2 Signaling Pathway				6	0.63	0.715	0.473	0.84064	0.824876	0.515165	109.81	98.8	103.84	130.9	78.3	67	123.7	32.56	44.51	68.62	30.88	1.46175e+06	1.14277e+06	1.51426e+06	925603	1.57748e+06
FALSE	High	Master Protein	822599489	Chain A, Crystal Structure Of Human Galectin-7 In Complex With Type 1 N- Acetyllactosamine	0	19.093	33	4	10	4	155	17.1	8.34	343	4				Pf00337								0	0.738	0.81	1.879	0.84064	0.824876	0.841281	86.75	125.43	91.3	33	85.8	175.8	105.4	110.28	184.77	121.89	86.08	95245	113062	146834	659221	107352
FALSE	High	Master Protein	118442839	complement factor H-related protein 1 precursor [Homo sapiens]	0	19.066	14	4	30	2	330	37.6	7.39	958	4	metabolic process;regulation of biological process;response to stimulus	extracellular	protein binding	Pf00084	3078	CFHR1	1		ENSG00000244414.6		Regulation of Complement cascade	4	7.361		46.38	0.136586		7.3286e-09	68.49		0	165.7	155.6	70.3	8.5	79.36	32.12	154.18			425252	683076	218446	49936
FALSE	High	Master Protein	13937391	guanine nucleotide-binding protein G(I)/G(S)/G(T) subunit beta-2 [Mus musculus]	0	19.003	16	5	16	5	340	37.3	6	96	5	regulation of biological process;response to stimulus	cytoplasm;membrane	catalytic activity;protein binding;signal transducer activity	Pf00400	14693	Gnb2	5	Chemokine signaling pathway; G Protein Signaling Pathways; Focal Adhesion-PI3K-Akt-mTOR-signaling pathway; Myometrial Relaxation and Contraction Pathways; Calcium Regulation in the Cardiac Cell	ENSMUSG00000029713.15	Cholinergic synapse; Serotonergic synapse; Alcoholism; Chemokine signaling pathway; Dopaminergic synapse; Morphine addiction; PI3K-Akt signaling pathway; Glutamatergic synapse; Ras signaling pathway; Circadian entrainment; Pathways in cancer; GABAergic synapse; Retrograde endocannabinoid signaling	Glucagon signaling in metabolic regulation; Glucagon-like Peptide-1 (GLP1) regulates insulin secretion; Cooperation of PDCL (PhLP1) and TRiC/CCT in G-protein beta folding; Adrenaline,noradrenaline inhibits insulin secretion; Activation of G protein gated Potassium channels; Vasopressin regulates renal water homeostasis via Aquaporins; Glucagon-type ligand receptors; Inhibition of voltage gated Ca…	47	1.639	6.92	1.848	0.894973	0.257092	0.841281	110.95	131.54	93.46	23.1	326.9	46.6	3.5	190.4	65.67	47.04	117.28	677789	858081	1.08035e+06	465614	1.55554e+07
FALSE	High	Master Protein	388240801	lamin-B2 [Homo sapiens]	0	18.95	9	6	43	4	620	69.9	5.59	530	6		membrane;nucleus	catalytic activity;motor activity;protein binding;structural molecule activity	Pf00038, Pf00932, Pf01576, Pf12128	84823	LMNB2	19	Gastric cancer network 2; Fas Ligand (FasL) pathway and Stress induction of Heat Shock Proteins (HSP) regulation	ENSG00000176619.12	Apoptosis		3	2.574	2.14	1.48	0.84064	0.824876	0.841281	65.81	68.15	51.6	146.4	134.8	64.4	54.3	27.83	18.06	66.2	59.96	755262	874473	1.14052e+06	587357	1.17713e+06
FALSE	High	Master Protein	72534660	serine/arginine-rich splicing factor 7 isoform 1 [Homo sapiens]	0	18.689	18	4	23	3	238	27.4	11.82	227	4	metabolic process;regulation of biological process;transport	cytoplasm;nucleus	metal ion binding;protein binding;RNA binding	Pf00076, Pf13893, Pf14259	6432	SRSF7	2	mRNA Processing	ENSG00000115875.18	Herpes simplex infection; Spliceosome	Cleavage of Growing Transcript in the Termination Region ; Transport of Mature mRNA derived from an Intron-Containing Transcript; mRNA 3'-end processing; mRNA Splicing - Major Pathway; mRNA Splicing - Minor Pathway	15	1.647	1.433	1.318	0.890703	0.971437	0.902372	83.04	75.05	95.8	165.1	145	67.8	22.1	8.49	27.66	72.62	145.26	771365	772078	821342	690998	892418
FALSE	High	Master Protein	399498490	cysteine-rich protein 2 isoform 2 [Homo sapiens]	0	18.641	18	2	13	2	282	30.2	8.22	312	2	regulation of biological process		metal ion binding;protein binding	Pf00412	1397	CRIP2	14		ENSG00000182809.10			0	1.189	1.284	0.428	0.911264	0.958546	0.489743	13.37	8.59	72.91	122.7	131.3	43.8	102.3	82.11	64.34	55.91		187419	956525	258596	256287	285909
FALSE	High	Master Protein	576865216	Chain B, Structure Of Pertuzumab Fab With Light Chain Clambda At 2.16a	0	18.47	23	3	7	2	212	23	8.03	207	3				Pf00047, Pf07654, Pf07679, Pf07686, Pf13927								0	1.841	1.835	4.426	0.84064	0.856076	0.134161	104.59	113.61	110.45	62.2	197.8	87.7	52.2	97.57	49.21	26.29	153.38	289881	89074.8	618484	135335	53305.7
FALSE	High	Master Protein	578823762	PREDICTED: nascent polypeptide-associated complex subunit alpha isoform X1 [Homo sapiens]	0	18.432	1	2	13	2	2082	205.6	9.6	761	2	metabolic process;regulation of biological process	nucleus	DNA binding	Pf01849	4666	NACA	12					0	1.955	1.96	1.14	0.84064	0.831459	0.986979	23.31	39.65	52.17	131.4	146.8	51.4	70.5	20.16	22.39	73.61	25.67	1.00977e+06	941570	994198	1.28071e+06	1.5621e+06
FALSE	High	Master Protein	767910533	PREDICTED: complement factor H-related protein 5 isoform X1 [Homo sapiens]	0	18.398	10	6	14	5	572	65	7.53	264	6	defense response;metabolic process;regulation of biological process;response to stimulus	extracellular	protein binding	Pf00084	81494	CFHR5	1					0	100	100	100	9.9518e-17	9.61513e-17	8.17429e-17				134.8	197.9	67.3		115.3	48.98	120.99		1.85861e+06	2.92872e+06	8.78025e+06	1.0569e+06	316912
FALSE	High	Master Protein	578822814	PREDICTED: alpha-2-macroglobulin isoform X1 [Homo sapiens]	0	18.271	4	5	16	5	1512	167.4	6.76	192	5	cell differentiation;cell organization and biogenesis;metabolic process;regulation of biological process;response to stimulus;transport	cytosol;extracellular;organelle lumen	enzyme regulator activity;protein binding	Pf00207, Pf01835, Pf07677, Pf07678, Pf07703, Pf10569, Pf11974, Pf13249	2	A2M	12	Complement and Coagulation Cascades				1	1.977	2.485	6.223	0.84064	0.824876	0.0339718	87.8	94.78	1.21	173.6	156.6	48.5	21.2	59.25	34.97	74.02	6.46	1.5826e+06	1.09443e+06	598224	183215	601489
FALSE	High	Master Protein	193787687	unnamed protein product [Homo sapiens]	0	18.269	9	5	12	5	683	74.6	7.85	192	5	cell differentiation;cell organization and biogenesis;cell proliferation;metabolic process;regulation of biological process;response to stimulus	extracellular;membrane	protein binding	Pf02469, Pf07546	7045	TGFBI	5					0	4.193	3.313	3.216	0.655394	0.824876	0.398507	46.9	29.98	20.46	164.5	197.2	29.1	9.2	43.86	23.7	20.31	19.07	636291	1.0912e+06	837848	420958	527560
FALSE	High	Master Protein	12654583	Ribosomal protein, large, P0 [Homo sapiens]	0	18.203	14	4	31	4	317	34.3	5.55	750	4	cell organization and biogenesis;metabolic process;regulation of biological process;response to stimulus;transport	cytoplasm;cytosol;endoplasmic reticulum;membrane;nucleus	protein binding;RNA binding;structural molecule activity	Pf00428, Pf00466	6175	RPLP0	12	Cytoplasmic Ribosomal Proteins				1	1.716	1.714	1.186	0.863546	0.909737	0.963761	42.06	66.46	36.31	177.6	53.7	44.8	123.9	36.55	97.23	81.37	76.31	2.27005e+06	1.72612e+06	538830	1.82149e+06	2.28276e+06
FALSE	High	Master Protein	13562132	catalase [Homo sapiens]	0	17.79	9	4	10	4	527	59.7	7.74	73	4	cell differentiation;cell organization and biogenesis;metabolic process;regulation of biological process;response to stimulus;transport	cytosol;endoplasmic reticulum;extracellular;Golgi;membrane;mitochondrion;organelle lumen;vacuole	antioxidant activity;catalytic activity;metal ion binding;nucleotide binding;protein binding	Pf00199, Pf06628	847	CAT	11	Selenium Micronutrient Network; Folate Metabolism; Amyotrophic lateral sclerosis (ALS); Oxidative Stress; Tryptophan metabolism				5	0.313	0.274	0.73	0.300309	0.267031	0.841281	59.55	58.27	64.15	51.1	55.7	111.3	181.9	30.08	18.64	50.33	73.05	226356	170924	185585	313387	151082
FALSE	High	Master Protein	4503971	rab GDP dissociation inhibitor alpha [Homo sapiens]	0	17.705	11	4	24	1	447	50.6	5.14	178	4	metabolic process;regulation of biological process;response to stimulus;transport	cytoplasm;cytosol;Golgi	catalytic activity;enzyme regulator activity;protein binding	Pf00996	2664	GDI1	X	Integrated Breast Cancer Pathway	ENSG00000203879.11		RAB GEFs exchange GTP for GDP on RABs; Rho GTPase cycle	8	1.853	1.529	1.179	0.84064	0.954579	0.963761	44.93	53.46	44.33	139.2	110.4	75.2	75.1	17.82	21.54	46.97	47.27	642146	525101	364252	505945	482168
FALSE	High	Master Protein	342187211	fructose-bisphosphate aldolase A isoform 2 [Homo sapiens]	0	17.682	14	6	31	5	418	45.2	8.25	427	6	cell organization and biogenesis;cellular homeostasis;metabolic process;regulation of biological process;transport	cytoskeleton;cytosol;extracellular;membrane;nucleus;organelle lumen	catalytic activity;protein binding;RNA binding	Pf00274	226	ALDOA	16	Glycolysis and Gluconeogenesis; Sudden Infant Death Syndrome (SIDS) Susceptibility Pathways	ENSG00000149925.17			2	1.496	1.578	1.034	0.922532	0.938823	0.963761	38.48	48.5	47.9	140.9	131.8	83.4	44	19.11	33.91	24.53	64.81	1.32705e+06	1.48864e+06	1.0722e+06	983901	1.53061e+06
FALSE	High	Master Protein	685425705	Chain C, Complex Between The Salmonella T3ss Effector Slrp And Its Human Target Thioredoxin-1	0	17.652	29	3	13	3	117	13.1	6.4	323	3	cellular homeostasis;regulation of biological process		catalytic activity	Pf00085, Pf00462, Pf13098, Pf13899, Pf13905								0	0.378	0.27	0.446	0.484185	0.257092	0.504771	86.48	92.65	109.62	66.6	54.7	138.7	140	22.3	18.9	90.8	11.25	409707	378538	516283	600616	343521
FALSE	High	Master Protein	308818200	dihydropyrimidinase-related protein 3 isoform 1 [Homo sapiens]	0	17.587	7	4	20	4	684	73.9	6.35	190	4	cell organization and biogenesis;regulation of biological process;response to stimulus	cytoplasm;cytosol	catalytic activity;protein binding	Pf01979, Pf13147, Pf13594	1809	DPYSL3	5		ENSG00000113657.12			0	3.972	4.702	3.181	0.726714	0.566955	0.411136	61.34	61.38	68.41	122.6	172.7	72.1	32.5	28.48	28.48	35.49	67.16	810011	810816	744270	755796	1.40152e+06
FALSE	High	Master Protein	15431295	60S ribosomal protein L13 isoform 1 [Homo sapiens]	0	17.506	24	5	52	5	211	24.2	11.65	1014	5	cell organization and biogenesis;metabolic process;transport	cytosol;membrane;nucleus;ribosome	protein binding;RNA binding;structural molecule activity	Pf01294	6137	RPL13	16	Cytoplasmic Ribosomal Proteins	ENSG00000167526.13	Ribosome	Peptide chain elongation; Eukaryotic Translation Termination; Viral mRNA Translation; L13a-mediated translational silencing of Ceruloplasmin expression; Nonsense Mediated Decay (NMD) independent of the Exon Junction Complex (EJC); Selenocysteine synthesis; Nonsense Mediated Decay (NMD) enhanced by the Exon Junction Complex (EJC); GTP hydrolysis and joining of the 60S ribosomal subunit; Major path…	34	3.788	3.773	1.38	0.79906	0.791391	0.855964	43.6	61.67	56.06	182.4	161.9	38.9	16.9	20.9	36.18	58.43	94.73	4.58477e+06	4.54679e+06	2.89026e+06	4.89048e+06	5.83914e+06
FALSE	High	Master Protein	5902002	dual specificity protein phosphatase 14 [Homo sapiens]	0	17.465	14	2	3	2	198	22.2	9.57	150	2	metabolic process;regulation of biological process		catalytic activity;protein binding;RNA binding	Pf00102, Pf00782	11072	DUSP14	17; CHR_HSCHR17_7_CTG4	Hypertrophy Model	ENSG00000275932.2; ENSG00000276023.4			1	0.357	0.263	5.073	0.423734	0.238348	0.0874247	73.59	114.67	55.95	21.3	15.7	303.2	59.8	13	182.86		58.04	63270.6	55907.3	49589.1		66712.3
FALSE	High	Master Protein	4506901	serine/arginine-rich splicing factor 3 [Homo sapiens]	0	17.38	18	3	35	2	164	19.3	11.65	305	3	metabolic process;regulation of biological process;transport	cytoplasm;nucleus	protein binding;RNA binding	Pf00076, Pf13893, Pf14259	6428	SRSF3	6	mRNA Processing	ENSG00000112081.16	Herpes simplex infection; Spliceosome	Cleavage of Growing Transcript in the Termination Region ; Transport of Mature mRNA derived from an Intron-Containing Transcript; mRNA 3'-end processing; mRNA Splicing - Major Pathway	14	1.799	1.409	1.468	0.84064	0.981276	0.841281	88.48	79.66	102.49	143.2	129.6	92.6	34.5	19.95	30.44	57.86	106.72	1.59195e+06	1.61318e+06	1.92221e+06	1.29571e+06	2.22693e+06
FALSE	High	Master Protein	189069195	unnamed protein product [Homo sapiens]	0	17.378	21	6	107	2	246	28.1	4.93	736	6	cell organization and biogenesis;metabolic process;regulation of biological process;response to stimulus;transport	cytoplasm;cytosol;membrane;mitochondrion	catalytic activity;protein binding	Pf00244	7533	YWHAH	22	Cell Cycle; Myometrial Relaxation and Contraction Pathways; Calcium Regulation in the Cardiac Cell; Sudden Infant Death Syndrome (SIDS) Susceptibility Pathways				4	1.671	1.787	1.042	0.881803	0.874548	0.963761	31.2	55.59	40.94	115.2	146.5	67.4	71	17.31	23.15	36.17	18.79	554426	721591	825693	555533	659292
FALSE	High	Master Protein	15082586	Ribosomal protein L8 [Homo sapiens]	0	17.052	17	5	40	5	257	28	11.03	480	5	cell organization and biogenesis;metabolic process;response to stimulus;transport	cytosol;membrane;ribosome	RNA binding;structural molecule activity	Pf00181, Pf03947	6132	RPL8	8	Cytoplasmic Ribosomal Proteins				1	2.999	2.723	2.015	0.84064	0.824876	0.841281	92.44	79.88	89.84	167.4	126.4	84.1	22.1	23.7	50.56	65.71	85.46	2.65957e+06	3.13266e+06	1.83043e+06	3.40221e+06	3.89487e+06
FALSE	High	Master Protein	532313	NF45 protein [Homo sapiens]	0	16.927	13	4	8	4	406	44.7	8.15	158	4	metabolic process;regulation of biological process;transport	extracellular;membrane;nucleus;organelle lumen	catalytic activity;DNA binding;nucleotide binding;protein binding;RNA binding	Pf07528	3608	ILF2	1	B Cell Receptor Signaling Pathway				1	2.696	2.495	0.732	0.84064	0.824876	0.841281	39.53	44.55	0	110.9	180.8	49.9	58.4	75.22	28.23		71.86	699782	1.15324e+06	867648	531200	2.79464e+06
FALSE	High	Master Protein	119584408	hCG1995701, isoform CRA_g [Homo sapiens]	0	16.887	5	5	64	5	928	105.4	7.93	524	5	cell organization and biogenesis;metabolic process;regulation of biological process	cytoskeleton		Pf03133, Pf05856								0	1.413	1.492	0.958	0.967098	0.954579	0.902558	53.91	58.49	67.15	142.7	154.5	76.6	26.2	23.08	17.97	48.21	110.3	4.34937e+06	4.09374e+06	4.20472e+06	2.8754e+06	5.23728e+06
FALSE	High	Master Protein	11545918	tubulointerstitial nephritis antigen-like isoform 1 precursor [Homo sapiens]	0	16.804	10	4	5	4	467	52.4	6.99	144	4	metabolic process;response to stimulus;transport	cytoplasm;extracellular;vacuole	catalytic activity;protein binding;receptor activity;structural molecule activity	Pf00112, Pf01033	64129	TINAGL1	1		ENSG00000142910.15			0	1.02	1.343	2.424	0.84096	0.988528	0.654336	56.57	76.95	119.77	70.4	83.1	214.2	32.4	42.26	71	62.7	100.36	258092	662512	268901	647615	484101
FALSE	High	Master Protein	194386210	unnamed protein product [Homo sapiens]	0	16.802	10	4	21	1	449	51.1	8.18	77	4	metabolic process;regulation of biological process;response to stimulus;transport	cytoplasm;cytosol;extracellular;membrane;organelle lumen	catalytic activity;enzyme regulator activity;protein binding;RNA binding	Pf00996	2665	GDI2	10					0	1.887	1.7	0.01	0.84064	0.915439	8.17429e-17	46.72	42.06		142.1	152.2		105.7	27.78	25.21		34.76	553873	340945	287720		354692
FALSE	High	Master Protein	55956788	nucleolin [Homo sapiens]	0	16.745	7	6	37	6	710	76.6	4.7	536	6	regulation of biological process;response to stimulus	cytoplasm;membrane;nucleus	DNA binding;protein binding;RNA binding	Pf00076, Pf13893, Pf14259	4691	NCL	2	Pathogenic Escherichia coli infection; VEGFA-VEGFR2 Signaling Pathway	ENSG00000115053.15	Pathogenic Escherichia coli infection	Major pathway of rRNA processing in the nucleolus and cytosol	7	1.625	1.75	0.784	0.901994	0.892931	0.841281	43.46	49.83	79.04	178.3	144.9	33.7	43	24.88	22.36	56.93	103.26	2.56498e+06	2.03134e+06	2.07762e+06	1.12692e+06	1.70743e+06
FALSE	High	Master Protein	119625343	fibrinogen beta chain, isoform CRA_i [Homo sapiens]	0	16.705	12	4	29	4	512	58.2	8.1	730	4	cell organization and biogenesis;coagulation;defense response;metabolic process;regulation of biological process;response to stimulus;transport	cell surface;extracellular;membrane;organelle lumen	protein binding;structural molecule activity	Pf00147, Pf08702	2244	FGB	4	VEGFA-VEGFR2 Signaling Pathway; Complement and Coagulation Cascades				2	36.157	39.024	12.428	3.6162e-05	0.000117071	0.000580268	117.65	114.31	78.57	158.2	187.4	51.7	2.7	43.47	40.01	66.41	143.43	2.32906e+06	1.23103e+06	1.86092e+06	519125	1.14671e+06
FALSE	High	Master Protein	255682810	MHC class I antigen, partial [Homo sapiens]	0	16.556	19	3	30	1	181	21	5.34	475	3	regulation of biological process;response to stimulus	cell surface;endoplasmic reticulum;Golgi;membrane	protein binding	Pf00129	3106	HLA-B	6	Proteasome Degradation; Allograft Rejection; Type II interferon signaling (IFNG)				3	3.385	2.37	1.422	0.84064	0.824876	0.841281	59.33	60.96	63.34	165.6	115.9	69.5	48.9	27.74	28.9	31.48	70.91	1.18242e+06	605674	1.14282e+06	1.35381e+06	777543
FALSE	High	Master Protein	767948685	PREDICTED: eukaryotic translation initiation factor 4H isoform X1 [Homo sapiens]	0	16.552	18	3	12	3	250	27.6	9.07	123	3	cell organization and biogenesis;metabolic process;regulation of biological process;reproduction	cytosol;membrane	catalytic activity;protein binding;RNA binding	Pf00076, Pf13893, Pf14259	7458	EIF4H	7	Translation Factors				1	0.871	0.743	1.223	0.84064	0.824876	0.963761	122.92	119.34	110.92	179.3	100.2	54.3	66.1	32.67	54.71	29.64	73.52	701828	685174	855857	698691	869222
FALSE	High	Master Protein	578808719	PREDICTED: PDZ and LIM domain protein 5 isoform X1 [Homo sapiens]	0	16.381	8	5	19	5	739	79	8.65	232	5	cell growth;regulation of biological process	cytoskeleton;cytosol;membrane	metal ion binding;protein binding	Pf00412, Pf00595, Pf13180	10611	PDLIM5	4					0	1.197	1.355	0.916	0.916107	0.995919	0.858424	64.61	68.24	40.56	153.6	182.4	38	25.9	36.55	29.65	84.27	124.83	989138	1.09285e+06	765798	433871	1.20971e+06
FALSE	High	Master Protein	158254780	unnamed protein product [Homo sapiens]	0	16.232	9	6	16	6	673	75.8	5.55	104	6	cell organization and biogenesis;cellular homeostasis;regulation of biological process;response to stimulus;transport	membrane;mitochondrion	metal ion binding;nucleotide binding;protein binding;transporter activity	Pf00191	309	ANXA6	5	Calcium Regulation in the Cardiac Cell; Prostaglandin Synthesis and Regulation				2	1.698	1.76	0.572	0.869961	0.887285	0.810556	51.07	40.52	53.3	162.2	164.4	4.2	69.2	25.1	29.52	57.64	8.39	1.33893e+06	1.06923e+06	1.73073e+06	992516	1.29916e+06
FALSE	High	Master Protein	34535785	unnamed protein product [Homo sapiens]	0	16.115	12	5	22	1	541	59.9	7.2	176	5				Pf07654, Pf07686, Pf08205								0	3.109	1.953	2.444	0.84064	0.834543	0.640136	51.79	58.2	57.76	137.4	99.4	119.1	44	36.48	44.03	61.38	56.17	628812	469186	959606	473625	345538
FALSE	High	Master Protein	747155569	Chain A, Ser65 Phosphorylated Ubiquitin, Major Conformation	0	16.089	41	4	90	1	76	8.6	7.25	307	4			protein binding	Pf00240, Pf11976, Pf13019, Pf13881, Pf14560								0	1.933	2.384	5.16	0.84064	0.824876	0.0808754	119.54	131.32	127.73	98.3	109.1	146.5	46.2	58.12	33.51	124.73	115.89	561138	572451	561808	287565	1.14568e+06
FALSE	High	Master Protein	31657142	integrin alpha-1 precursor [Homo sapiens]	0	16.06	5	6	40	6	1179	130.8	6.29	548	6	cell organization and biogenesis;cellular component movement;regulation of biological process;response to stimulus	cell surface;membrane	metal ion binding;protein binding	Pf00092, Pf01839, Pf08441, Pf13517, Pf13519, Pf14312	3672	ITGA1	5	Integrin-mediated Cell Adhesion; Arrhythmogenic Right Ventricular Cardiomyopathy; miRNA targets in ECM and membrane receptors; Signaling of Hepatocyte Growth Factor Receptor; NOTCH1 regulation of human endothelial cell calcification; Regulation of Actin Cytoskeleton	ENSG00000213949.8	Arrhythmogenic right ventricular cardiomyopathy (ARVC); Hypertrophic cardiomyopathy (HCM); Hematopoietic cell lineage; ECM-receptor interaction; Focal adhesion; Dilated cardiomyopathy; PI3K-Akt signaling pathway; Regulation of actin cytoskeleton	CHL1 interactions; Other semaphorin interactions; Integrin cell surface interactions; Smooth Muscle Contraction; Laminin interactions; Platelet Adhesion to exposed collagen	27	0.698	0.528	0.675	0.84064	0.824876	0.841281	101.19	86.94	86.27	77.8	56.7	101	164.5	38.58	19.27	29.65	45.24	1.97022e+06	1.47122e+06	3.97173e+06	2.6021e+06	1.63507e+06
FALSE	High	Master Protein	112380628	lysosome-associated membrane glycoprotein 1 precursor [Homo sapiens]	0	15.86	9	3	24	3	417	44.9	8.75	472	3	cell death;regulation of biological process;response to stimulus;transport	cell surface;cytoplasm;cytosol;endosome;membrane;vacuole	protein binding;receptor activity	Pf01299	3916	LAMP1	13	Senescence and Autophagy in Cancer	ENSG00000185896.10	Phagosome; Lysosome; Tuberculosis	Neutrophil degranulation	7	1.325	1.002	0.979	0.990886	0.856076	0.921172	43.96	48.67	37.14	60.1	108.1	86.3	145.5	74.93	47.07	56.33	40.07	222469	301841	1.44569e+06	1.09081e+06	218937
FALSE	High	Master Protein	4505821	prolactin-inducible protein precursor [Homo sapiens]	0	15.828	26	3	21	3	146	16.6	8.05	483	3	metabolic process;regulation of biological process;response to stimulus;transport	extracellular;membrane;nucleus	catalytic activity;protein binding	Pf05326	5304	PIP	7		ENSG00000159763.3		Miscellaneous transport and binding events	2	1.076	0.533	2.357	0.880989	0.824876	0.692102	88.15	68.7	71.39	98	47.2	161.6	93.2	81.59	55.39	55.16	48.56	2.21489e+06	453240	1.93965e+06	1.10736e+06	448610
FALSE	High	Master Protein	10435335	unnamed protein product [Homo sapiens]	0	15.805	13	4	29	3	372	39.6	9.79	370	4	cell organization and biogenesis;regulation of biological process	chromosome;nucleus	DNA binding;enzyme regulator activity;protein binding	Pf00125, Pf01661	9555	H2AFY	5					0	2.352	1.796	2.597	0.84064	0.869908	0.547068	33.07	60.44	0	157.9	128.1	58.8	55.2	36.71	29.03			1.23293e+06	1.39269e+06	1.79241e+06	589694	1.81355e+06
FALSE	High	Master Protein	14424542	RPL14 protein [Homo sapiens]	0	15.675	18	3	11	1	218	23.6	10.93	264	3	cell organization and biogenesis;metabolic process;transport	cytosol;membrane;ribosome	protein binding;RNA binding;structural molecule activity	Pf01929	9045	RPL14	3	Cytoplasmic Ribosomal Proteins				1
FALSE	High	Master Protein	116256356	collagen alpha-4(IV) chain precursor [Homo sapiens]	0	15.65	4	4	29	4	1690	163.9	8.62	406	4	cell organization and biogenesis;metabolic process	extracellular;organelle lumen	structural molecule activity	Pf01391, Pf01413	1286	COL4A4	2	Primary Focal Segmental Glomerulosclerosis FSGS; Focal Adhesion; Focal Adhesion-PI3K-Akt-mTOR-signaling pathway	ENSG00000081052.11	Focal adhesion; ECM-receptor interaction; Pathways in cancer; Amoebiasis; PI3K-Akt signaling pathway; Small cell lung cancer; AGE-RAGE signaling pathway in diabetic complications; Protein digestion and absorption	ECM proteoglycans; Collagen degradation; Integrin cell surface interactions; Laminin interactions; Collagen chain trimerization; Crosslinking of collagen fibrils; Anchoring fibril formation; NCAM1 interactions; Signaling by PDGF; Non-integrin membrane-ECM interactions	31	1.123	0.555	1.079	0.909185	0.824876	0.964851	83.7	105.95	68.49	98.7	103.7	74.8	122.8	55.4	27.05	83.83	85.49	1.28923e+06	2.28381e+06	4.84197e+06	3.74313e+06	1.7009e+06
FALSE	High	Master Protein	1034614226	PREDICTED: septin-2 isoform X1 [Homo sapiens]	0	15.639	8	3	7	3	441	50.8	7.46	190	3	cell division;cell organization and biogenesis;regulation of biological process;response to stimulus	cytoplasm;cytoskeleton;cytosol;membrane;nucleus	nucleotide binding;protein binding	Pf00071, Pf00735, Pf01926, Pf13900	4735	SEPT2	2					0	2.593	2.725	0.889	0.84064	0.824876	0.841281	82.84	62.36	28.45	124.1	145	101.1	29.8	10.11	45.53	70.61	93.48	826020	787834	1.00913e+06	808353	955790
FALSE	High	Master Protein	16974825	Chain A, Solution Structure Of Calcium-calmodulin N-terminal Domain	0	15.606	88	3	3	1	76	8.5	4.16	82	3			metal ion binding	Pf00036, Pf13202, Pf13405, Pf13499, Pf13833, Pf14658								0	100	100	100	9.9518e-17	9.61513e-17	8.17429e-17				69.4	45	285.5				160.04						240271
FALSE	High	Master Protein	783282741	Chain A, Structure Of The Complex Of Ubiquitin And The Ubiquitin-like (ubl) Domain Of Ddi1	0	15.583	57	5	88	2	76	8.6	7.25	347	5			protein binding	Pf00240, Pf11976, Pf13019, Pf13881, Pf14560								0	1.141	1.646	0.781	0.909185	0.916017	0.841281	28.97	52.64	0	81.5	191.2	55.8	71.5	46.38	50.98			1.42687e+06	615653	495372		1.0119e+06
FALSE	High	Master Protein	530381843	PREDICTED: glutathione S-transferase A1 isoform X1 [Homo sapiens]	0	15.527	14	3	10	3	225	25.6	8.47	146	3	cell differentiation;metabolic process	cytosol	antioxidant activity;catalytic activity;protein binding	Pf00043, Pf02798, Pf13417	2938	GSTA1	6	Glutathione metabolism				1	0.442	0.357	0.444	0.688364	0.512983	0.504771	115.88	118.92	107.81	66.7	80.5	83	169.9	59.33	69.69	79.15	111.51	253614	220753	505470	763522	546676
FALSE	High	Master Protein	4505621	phosphatidylethanolamine-binding protein 1 [Homo sapiens]	0	15.492	21	4	29	4	187	21	7.53	421	4	metabolic process;regulation of biological process;response to stimulus	cytoplasm;cytosol;nucleus	enzyme regulator activity;nucleotide binding;protein binding;RNA binding	Pf01161	5037	PEBP1	12	EGF/EGFR Signaling Pathway	ENSG00000089220.4		Paradoxical activation of RAF signaling by kinase inactive BRAF; Signaling by BRAF and RAF fusions; MAP2K and MAPK activation; Negative regulation of MAPK pathway; Signaling by RAS mutants; Signaling by high-kinase activity BRAF mutants; Signaling by moderate kinase activity BRAF mutants; Interleukin-20 family signaling	19	0.926	0.813	0.612	0.84064	0.824876	0.841281	45.49	83.95	71.63	154.6	136.7	67.2	41.5	12.74	19.86	57.12	92.67	2.11349e+06	2.32499e+06	1.87838e+06	1.77257e+06	2.07315e+06
FALSE	High	Master Protein	125756	RecName: Full=Ig kappa chain V-I region AG	0	15.428	31	2	2	1	108	12	5.99	168	2				Pf07686		LOC100128009						0		100	100		9.61513e-17	8.17429e-17					7.9	392.1
FALSE	High	Master Protein	119580719	ribosomal protein L3, isoform CRA_f [Homo sapiens]	0	15.375	11	4	8	4	430	48.8	10.27	104	4	cell organization and biogenesis;metabolic process;response to stimulus;transport	cytoplasm;cytosol;nucleus;ribosome	protein binding;RNA binding;structural molecule activity	Pf00297	6122	RPL3	22	Cytoplasmic Ribosomal Proteins				1	4.362	3.911	1.781	0.606418	0.739429	0.841281	92.41	91.9	88.5	167.3	134.3	51	47.3	28.33	56.36	60.55	59.64	1.24581e+06	1.09836e+06	518727	1.04474e+06	1.16117e+06
FALSE	High	Master Protein	5803187	transaldolase [Homo sapiens]	0	15.17	15	5	23	5	337	37.5	6.81	228	5	metabolic process;regulation of biological process;response to stimulus	cytoplasm;cytosol;nucleus	catalytic activity;protein binding	Pf00923	6888	TALDO1	11	Pentose Phosphate Pathway; Cori Cycle	ENSG00000177156.10	Biosynthesis of amino acids; Metabolic pathways; Carbon metabolism; Pentose phosphate pathway	Gene and protein expression by JAK-STAT signaling after Interleukin-12 stimulation; Insulin effects increased synthesis of Xylulose-5-Phosphate; TALDO1 deficiency: failed conversion of Fru(6)P, E4P to SH7P, GA3P; Interleukin-12 family signaling; TALDO1 deficiency: failed conversion of SH7P, GA3P to Fru(6)P, E4P; Pentose phosphate pathway (hexose monophosphate shunt)	22	1.515	1.542	0.554	0.911448	0.954579	0.756584	46.72	38.91	47.36	110.7	202	23.5	63.7	41.44	30.06	46.37	77.52	847584	802499	1.09588e+06	852892	2.05349e+06
FALSE	High	Master Protein	165761145	Chain A, Structure Of A104t Dj-1	0	15.06	17	5	31	5	197	21	7.01	406	5				Pf01965, Pf13278								0	1.043	1.313	1.246	0.858266	0.974632	0.955196	68.26	64.71	52.55	104.5	128.3	109.2	58	18.94	15.04	29.02	63.51	1.5191e+06	1.41303e+06	873096	1.36186e+06	1.6038e+06
FALSE	High	Master Protein	4506691	40S ribosomal protein S16 isoform 1 [Homo sapiens]	0	14.94	30	5	35	5	146	16.4	10.21	542	5	cell organization and biogenesis;metabolic process;transport	cytosol;membrane;ribosome	protein binding;RNA binding;structural molecule activity	Pf00380	6217	RPS16	19	Cytoplasmic Ribosomal Proteins	ENSG00000105193.8	Ribosome	Peptide chain elongation; Eukaryotic Translation Termination; Viral mRNA Translation; Formation of the ternary complex, and subsequently, the 43S complex; L13a-mediated translational silencing of Ceruloplasmin expression; Selenocysteine synthesis; Nonsense Mediated Decay (NMD) independent of the Exon Junction Complex (EJC); Nonsense Mediated Decay (NMD) enhanced by the Exon Junction Complex (EJC)…	38	2.357	2.049	1.529	0.84064	0.824876	0.841281	46.56	64.76	68.9	172	130.3	59.1	38.6	18.98	45.76	51.81	64.93	3.96811e+06	3.8428e+06	2.34209e+06	3.67793e+06	4.22662e+06
FALSE	High	Master Protein	4757900	calreticulin precursor [Homo sapiens]	0	14.907	13	5	22	5	417	48.1	4.44	165	5	cell differentiation;cell organization and biogenesis;cellular homeostasis;metabolic process;regulation of biological process;response to stimulus;transport	cell surface;cytoplasm;cytosol;endoplasmic reticulum;extracellular;Golgi;membrane;nucleus;organelle lumen	DNA binding;metal ion binding;protein binding;RNA binding	Pf00262	811	CALR	19	Androgen receptor signaling pathway; Photodynamic therapy-induced unfolded protein response; Calcium Regulation in the Cardiac Cell	ENSG00000179218.13	Antigen processing and presentation; Protein processing in endoplasmic reticulum; HTLV-I infection; Phagosome; Chagas disease (American trypanosomiasis)	Scavenging by Class F Receptors; Assembly of Viral Components at the Budding Site; ATF6 (ATF6-alpha) activates chaperone genes; Antigen Presentation: Folding, assembly and peptide loading of class I MHC; ER-Phagosome pathway; Calnexin/calreticulin cycle; Scavenging by Class A Receptors	32	1.298	1.589	0.356	0.980011	0.933449	0.302986	46.68	43.93	68.69	170.9	170.5	26.5	32.1	33.29	32.9	54.82	93.04	2.14647e+06	2.31863e+06	1.84756e+06	1.75624e+06	1.741e+06
FALSE	High	Master Protein	229149	hemoglobin beta	0	14.886	24	3	13	3	146	15.9	5.49	253	3				Pf00042								0	1.614	1.824	2.768	0.906709	0.860211	0.504771	50.8	74.44	62.28	75.1	156.7	129.3	39	53.18	44.43	86	55.62	238761	560016	901989	502744	250181
FALSE	High	Master Protein	114306812	BAT1 protein [Homo sapiens]	0	14.724	7	3	22	3	443	50.6	5.88	157	3	cell organization and biogenesis;metabolic process;regulation of biological process;transport	cytoplasm;nucleus;spliceosomal complex	catalytic activity;nucleotide binding;protein binding;RNA binding	Pf00270, Pf00271, Pf14617	7919	DDX39B	6					0	1.574	1.506	2.206	0.909185	0.954579	0.810556	47.48	40.31	49.93	114.5	128	105.9	51.6	17.22	30.3	29.8	70.53	1.32279e+06	1.2364e+06	1.25707e+06	1.01688e+06	1.44062e+06
FALSE	High	Master Protein	223099	Ig Aalpha1 Bur	0	14.722	10	4	37	1	472	50.6	9.11	991	4				Pf07654								0	1.167	0.577	1.697	0.909185	0.824876	0.841281	67.65	64.15	43.59	100.2	51.5	157	91.4	58.65	39.18	24.36	53.35	1.56179e+06	1.67196e+06	2.97078e+06	4.11277e+06	2.38727e+06
FALSE	High	Master Protein	119626277	heterogeneous nuclear ribonucleoprotein D (AU-rich element RNA binding protein 1, 37kDa), isoform CRA_a [Homo sapiens]	0	14.721	11	3	27	3	377	40.8	6.7	677	3	metabolic process;regulation of biological process;response to stimulus	cytosol;nucleus	DNA binding;protein binding;RNA binding	Pf00076, Pf13893, Pf14259	3184	HNRNPD	4	mRNA Processing				1	1.697	1.769	1.215	0.869961	0.88377	0.963761	61.85	54.55	73.3	153.7	136	77.3	33	44.54	13.63	14.87	101.1	891006	2.11207e+06	2.4007e+06	937567	3.00617e+06
FALSE	High	Master Protein	62087910	ribosomal protein S10 variant [Homo sapiens]	0	14.595	14	3	18	3	174	19.8	9.91	531	3	cell organization and biogenesis;metabolic process;transport	cytosol;membrane;ribosome	protein binding;RNA binding;structural molecule activity	Pf03501	6204	RPS10	6	Cytoplasmic Ribosomal Proteins				1	2.32	2.584	1.125	0.84064	0.824876	0.997618	62.21	77.18	53.17	192.3	158.4	26.9	22.5	13.08	37.45	91.97	85.89	1.6737e+06	1.58903e+06	1.22395e+06	1.46767e+06	1.82981e+06
FALSE	High	Master Protein	230867	Chain R, Twinning In Crystals Of Human Skeletal Muscle D-Glyceraldehyde-3- Phosphate Dehydrogenase	0	14.571	10	4	79	3	334	35.9	7.06	446	4	metabolic process		catalytic activity	Pf00044, Pf02800								0	1.054	1.039	1.047	0.865058	0.867738	0.963761	28.09	35.7	42.45	103.5	93.7	105.2	97.7	10.82	8.4	26.67	17.49	5.96517e+06	5.64819e+06	4.97177e+06	4.38184e+06	5.56382e+06
FALSE	High	Master Protein	20810536	Ribosomal protein L14 [Homo sapiens]	0	14.441	18	3	11	1	217	23.6	10.93	255	3	cell organization and biogenesis;metabolic process;transport	cytosol;membrane;ribosome	protein binding;RNA binding;structural molecule activity	Pf01929	9045	RPL14	3	Cytoplasmic Ribosomal Proteins				1	0.737	1.523	1.399	0.84064	0.954579	0.843441	19.35	29.01	0	63.3	130.8	120.1	85.9	26.31	42.83				437161	386687		628134
FALSE	High	Master Protein	361130612	Chain A, 1.8 Angstrom Structure Of Intact Native Wild-Type Alpha-1-Antitrypsin	0	14.424	13	5	13	5	424	47.5	6.07	49	5				Pf00079								0	2.105	3.596	2.088	0.84064	0.824876	0.841281	114.05	92.74	94.97	159.4	157.4	78.1	5	35.69	30.41	71.23	132.35	1.12484e+06	2.96743e+06	1.87776e+06	1.29785e+06	1.69199e+06
FALSE	High	Master Protein	62088202	nebulette non-muscle isoform variant [Homo sapiens]	0	14.256	13	4	19	4	345	38.7	9.06	470	4	cell organization and biogenesis		metal ion binding;protein binding;structural molecule activity	Pf00018, Pf00412, Pf00880, Pf07653, Pf14604	10529	NEBL	10					0	1.361	1.411	0.868	0.990886	0.980645	0.841281	64.44	56.38	60.37	88.1	204.3	57.6	50	71.31	51.96	112.81	72.7	285881	485705	287608	231894	1.24111e+06
FALSE	High	Master Protein	1034635238	PREDICTED: serotransferrin isoform X1 [Homo sapiens]	0	14.138	6	4	24	4	698	77	7.12	369	4	cell organization and biogenesis;cellular homeostasis;metabolic process;regulation of biological process;response to stimulus;transport	cell surface;endosome;extracellular;membrane;organelle lumen	enzyme regulator activity;metal ion binding;protein binding;transporter activity	Pf00405, Pf12974	7018	TF	3	Iron metabolism in placenta; Differentiation Pathway; Sudden Infant Death Syndrome (SIDS) Susceptibility Pathways	ENSG00000091513.14	HIF-1 signaling pathway; Mineral absorption	Platelet degranulation ; Post-translational protein phosphorylation; Regulation of Insulin-like Growth Factor (IGF) transport and uptake by Insulin-like Growth Factor Binding Proteins (IGFBPs); Cargo recognition for clathrin-mediated endocytosis; Transferrin endocytosis and recycling	20	2.471	2.516	3.46	0.84064	0.824876	0.324791	41.03	51.81	131.38	128.7	138.7	77.7	54.9	25.94	23.31	49.55		1.33293e+06	2.69321e+06	2.3005e+06	2.02641e+06	1.72599e+06
FALSE	High	Master Protein	178757	apolipoprotein A-IV precursor [Homo sapiens]	0	14.101	12	5	26	5	396	45.4	5.44	396	5	cell organization and biogenesis;defense response;metabolic process;regulation of biological process;response to stimulus;transport	cell surface;cytosol;endosome;extracellular;organelle lumen	antioxidant activity;catalytic activity;enzyme regulator activity;metal ion binding;protein binding;transporter activity	Pf01442, Pf06386, Pf07902	337	APOA4	11	Statin Pathway				1	4.611	4.085	4.127	0.532726	0.68382	0.176349	87.17	101.08	17.06	135.5	185.6	56.1	22.8	58.06	34.96	39.35	31.06	621302	1.51158e+06	2.20196e+06	452589	1.88644e+06
FALSE	High	Master Protein	767948287	PREDICTED: trypsin-1 isoform X1 [Homo sapiens]	0	14.086	9	3	318	3	472	51.3	7.69	2213	3	cell organization and biogenesis;metabolic process	extracellular	catalytic activity;metal ion binding	Pf00089	5644	PRSS1	7					0	0.957	1.287	4.651	0.84064	0.960356	0.124952	135.19	139.29	114.37	77.8	68.4	135.5	118.3	61.55	41.81	35.29	54.66	4.60173e+07	6.63026e+07	7.98876e+07	9.76021e+07	1.06733e+08
FALSE	High	Master Protein	809019	unnamed protein product [Homo sapiens]	0	14.03	3	3	5	3	1537	168.9	7.02	213	3	defense response;metabolic process;regulation of biological process;response to stimulus;transport	cell surface;membrane	protein binding;receptor activity;signal transducer activity	Pf00084	1378	CR1	1	Complement and Coagulation Cascades				1	0.237	2.053	4.28	0.12324	0.824876	0.153685	51.06	54.36	26.67	44.7	66.5	129.1	159.7	29.32	21.68		92.39	101335	154335
FALSE	High	Master Protein	14595132	Raichu404X [Homo sapiens]	0	13.966	4	3	29	3	758	85	6.92	547	3	cell organization and biogenesis;cellular homeostasis;metabolic process;regulation of biological process;response to stimulus;transport	cytoplasm;cytosol;endosome;membrane	catalytic activity;nucleotide binding;protein binding;signal transducer activity;transporter activity	Pf00071, Pf01353, Pf02196, Pf08477	5906	RAP1A	1	Integrin-mediated Cell Adhesion; Human Thyroid Stimulating Hormone (TSH) signaling pathway; Brain-Derived Neurotrophic Factor (BDNF) signaling pathway; Focal Adhesion; Signaling of Hepatocyte Growth Factor Receptor; MAPK Signaling Pathway; VEGFA-VEGFR2 Signaling Pathway; EGF/EGFR Signaling Pathway; Interferon type I signaling pathways; Serotonin Receptor 4/6/7 and NR3C Signaling				10	2.105	1.674	1.036	0.84064	0.916017	0.963761	58.42	62.25	60.06	133.6	131.4	71.6	63.5	59.04	23	25.53	92.4	326679	2.30607e+06	1.97643e+06	1.01832e+06	1.35206e+06
FALSE	High	Master Protein	33150766	heparin-binding protein HBp15 [Homo sapiens]	0	13.907	20	3	28	3	128	14.8	9.32	616	3	metabolic process	ribosome	structural molecule activity	Pf01776								0	3.95	3.111	3.605	0.73735	0.824876	0.28547	55.6	50.21	97.49	152.1	110	123.7	14.1	6.27	30.48	28.33	90.77	2.47482e+06	2.36976e+06	2.04608e+06	2.29924e+06	2.24671e+06
FALSE	High	Master Protein	12653649	Ribosomal protein L14 [Homo sapiens]	0	13.813	18	3	11	1	216	23.5	10.93	243	3	cell organization and biogenesis;metabolic process;transport	cytosol;membrane;ribosome	protein binding;RNA binding;structural molecule activity	Pf01929	9045	RPL14	3	Cytoplasmic Ribosomal Proteins				1	0.644	2.582	1.055	0.84064	0.824876	0.963761	36.99	114.7	4.99	48.8	195.6	79.9	75.8	36.25	98.75	15.6		32562.5		23507.7	55538.5
FALSE	High	Master Protein	1034098865	PREDICTED: 40S ribosomal protein S2-like isoform X1 [Pan troglodytes]	0	13.73	16	4	27	4	293	31.3	10.24	246	4	metabolic process	ribosome	RNA binding;structural molecule activity	Pf00333, Pf03719	741340	LOC741340	12					0	1.868	1.889	0.798	0.84064	0.856076	0.841281	64.09	73.88	86.85	145.2	141.9	77.2	35.6	36.84	39.33	63.48	74.58	997570	948121	493523	1.25182e+06	1.7235e+06
FALSE	High	Master Protein	4506597	60S ribosomal protein L12 [Homo sapiens]	0	13.723	24	3	21	3	165	17.8	9.42	309	3	cell organization and biogenesis;metabolic process;transport	cytosol;membrane;ribosome	protein binding;RNA binding;structural molecule activity	Pf00298, Pf03946	6136	RPL12	9	Cytoplasmic Ribosomal Proteins	ENSG00000197958.12	Ribosome	Peptide chain elongation; Eukaryotic Translation Termination; Viral mRNA Translation; L13a-mediated translational silencing of Ceruloplasmin expression; Nonsense Mediated Decay (NMD) independent of the Exon Junction Complex (EJC); Selenocysteine synthesis; Nonsense Mediated Decay (NMD) enhanced by the Exon Junction Complex (EJC); GTP hydrolysis and joining of the 60S ribosomal subunit; Major path…	34	1.725	1.763	1.921	0.860295	0.885611	0.841281	74.63	76.12	73.77	119.1	138.2	94	48.7	23.68	26.53	36.92	75.02	4.07673e+06	3.32008e+06	2.81516e+06	3.75656e+06	5.50641e+06
FALSE	High	Master Protein	260099723	L-lactate dehydrogenase A chain isoform 3 [Homo sapiens]	0	13.681	11	4	27	3	361	39.8	8.43	401	4	metabolic process;regulation of biological process;response to stimulus	cytosol;membrane;nucleus	catalytic activity;nucleotide binding;protein binding	Pf00056, Pf02866	3939	LDHA	11	Cori Cycle; Photodynamic therapy-induced HIF-1 survival signaling; Amino Acid metabolism; Glycolysis and Gluconeogenesis	ENSG00000134333.13			4	1.444	1.381	0.779	0.950247	0.995919	0.841281	54.19	51.56	86.77	131.9	131.6	39.7	96.8	24.39	13.91	95.78	35.9	1.14556e+06	1.33321e+06	1.51827e+06	844141	1.73919e+06
FALSE	High	Master Protein	159163685	Chain B, Solution Structure Of The Human Mms2-Ubiquitin Complex	0	13.658	45	4	84	1	76	8.6	7.25	398	4			protein binding	Pf00240, Pf11976, Pf13019, Pf13881, Pf14560								0	2.001	1.623	2.06	0.84064	0.917893	0.841281	63.7	60.57	64.07	96.9	105	133.3	64.7	32.25	28.87	32.63	60.58	853960	608398	473926	448315	828234
FALSE	High	Master Protein	47825361	F-box only protein 50 [Homo sapiens]	0	13.622	12	3	7	3	275	30.8	6.62	212	3	regulation of biological process	cytoplasm		Pf04300	342897	NCCRP1	19		ENSG00000188505.4			0	3.758	3.364	3.229	0.807944	0.824876	0.398507	46.07	39.01	75.7	120.9	85.9	143.1	50.1	20.55	37.28	42.26	38.76	2.75867e+06	1.97371e+06	2.56217e+06	2.29963e+06	1.46906e+06
FALSE	High	Master Protein	119594317	transmembrane protein 132A, isoform CRA_d [Homo sapiens]	0	13.622	4	4	4	4	1044	112.4	6	124	4	metabolic process	endoplasmic reticulum;Golgi;membrane;organelle lumen			54972	TMEM132A	11					0	0.643	0.892	0.187	0.84064	0.824876	0.0223347	134.25	108.16	83.5	161.9	34.6	35.9	167.6	106.67	181.25	182.43	62.57		1.23632e+06		173154
FALSE	High	Master Protein	24431935	reticulon-4 isoform A [Homo sapiens]	0	13.61	2	2	18	2	1192	129.9	4.5	514	2	cell death;cell organization and biogenesis;cellular component movement;regulation of biological process	endoplasmic reticulum;membrane	protein binding;RNA binding	Pf02453	57142	RTN4	2	Spinal Cord Injury	ENSG00000115310.17	Alzheimer's disease	Signalling by NGF; Axonal growth inhibition (RHOA activation)	8	2.096	1.95	1.597	0.84064	0.836043	0.841281	72.27	67.88	57.87	121	135	73.1	71	15.49	41.27	23.21	65.98	602555	625403	624627	519551	486287
FALSE	High	Master Protein	5453599	F-actin-capping protein subunit alpha-2 [Homo sapiens]	0	13.548	18	4	24	3	286	32.9	5.85	431	4	cell organization and biogenesis;cellular component movement;coagulation;defense response;regulation of biological process;response to stimulus;transport	cytoskeleton;cytosol;extracellular;membrane	protein binding	Pf01267	830	CAPZA2	7		ENSG00000198898.13	Endocytosis	COPI-independent Golgi-to-ER retrograde traffic; Advanced glycosylation endproduct receptor signaling; COPI-mediated anterograde transport; MHC class II antigen presentation; HSP90 chaperone cycle for steroid hormone receptors (SHR); Factors involved in megakaryocyte development and platelet production	22	4.919	4.551	1.671	0.450494	0.566955	0.841281	65.91	62.71	72.65	147.7	157.8	65.9	28.6	17	35.99	42.71	54.28	532993	521618	498889	344865	568824
FALSE	High	Master Protein	119583342	hCG24487, isoform CRA_a [Homo sapiens]	0	13.431	14	3	6	3	282	32.2	9.95	68	3	metabolic process	ribosome	structural molecule activity	Pf00237, Pf14975								0	1.602	1.304	0.664	0.909185	0.970257	0.841281	31.16	27.23	33.9	163.1	148.6	21.7	66.5	31.92	61.15	48.06	67.57	465932	669921	363519	644243	674886
FALSE	High	Master Protein	20149496	EF-hand domain-containing protein D1 isoform 1 [Homo sapiens]	0	13.327	15	3	15	3	239	26.9	5.39	163	3	cell organization and biogenesis	membrane;mitochondrion	metal ion binding	Pf13499	80303	EFHD1	2		ENSG00000115468.11			0	1.936	2.036	0.98	0.84064	0.824876	0.922246	40.93	29.21	25.83	129.4	167.4	37.5	65.8	27.18	24.36	62.58	151.74	808231	692376	1.06889e+06	749621	1.1066e+06
FALSE	High	Master Protein	15825712	Chain B, Antibody-Antigen Complex	0	13.318	13	2	2	1	224	24.3	8.29	117	2				Pf07654, Pf07686								0	100	100	100	9.9518e-17	9.61513e-17	8.17429e-17				105.2	168.6	126.2		41.06	40.18	14.72		597833	328784
FALSE	High	Master Protein	306966179	serine/arginine-rich splicing factor 1 [Pan troglodytes]	0	13.259	17	4	18	4	253	28.3	10.08	304	4			RNA binding	Pf00076, Pf13893, Pf14259	468417	SRSF1	17	mRNA processing		Herpes simplex infection; Spliceosome		3	0.885	1.106	0.995	0.84064	0.916017	0.939207	89.96	55.52	64.04	153.4	127.5	101.2	17.9	28.06	16.42	52.08	142.81	737317	829248	983493	1.02299e+06	1.3243e+06
FALSE	High	Master Protein	214010226	40S ribosomal protein S24 isoform d [Homo sapiens]	0	13.176	12	3	18	3	289	32.4	10.15	525	3	cell organization and biogenesis;metabolic process;transport	cytosol;membrane;nucleus;ribosome	protein binding;RNA binding;structural molecule activity	Pf01282	6229	RPS24	10	Cytoplasmic Ribosomal Proteins	ENSG00000138326.18			1	1.481	1.341	1.342	0.931913	0.988166	0.884778	54.65	57.55	50.27	158.2	188.1	25.2	28.5	47.54	32.05	83.98	51.13	763183	1.37667e+06	622073	1.62687e+06	1.90159e+06
FALSE	High	Master Protein	189053113	unnamed protein product [Homo sapiens]	0	13.132	28	4	18	4	136	15.8	10.56	94	4	cell organization and biogenesis;metabolic process;transport	cytosol;membrane;nucleus;ribosome	RNA binding;structural molecule activity	Pf00467, Pf01777	6155	RPL27	17	Cytoplasmic Ribosomal Proteins				1	1.991	2.562	1.744	0.84064	0.824876	0.841281	63.3	63.44	100.9	135.3	130.6	70.4	63.7	24.57	41.62	33.4	42.36	1.0194e+06	1.11034e+06	602498	918874	1.33999e+06
FALSE	High	Master Protein	14043107	FSCN1 protein, partial [Homo sapiens]	0	13.019	8	3	12	3	500	55.1	7.24	166	3	cell organization and biogenesis;cell proliferation;cellular component movement;regulation of biological process	cytoplasm;cytoskeleton;cytosol	protein binding;RNA binding	Pf06268	6624	FSCN1	7					0	1.591	1.219	1.289	0.909185	0.954579	0.919352	30.51	61.31	85.54	108.6	177.4	50.2	63.8	57.03	20.77	77.75	63.16	408105	1.15576e+06	555856	529362	1.01423e+06
FALSE	High	Master Protein	158255940	unnamed protein product [Homo sapiens]	0	13.013	7	4	18	4	553	61.1	9.67	249	4	cell organization and biogenesis;regulation of biological process;response to stimulus	chromosome;nucleus	DNA binding;protein binding	Pf00538	50809	HP1BP3	1					0	1.233	1.16	0.305	0.941166	0.92225	0.175929	46.83	67.65	34.1	162.7	166.6	45.1	25.5	26.85	26.87	106.36	90.08	922962	874736	999161	533331	1.29567e+06
FALSE	High	Master Protein	9802306	DNA-binding protein TAXREB107 [Homo sapiens]	0	12.944	15	4	25	4	289	32.9	10.58	676	4	cell organization and biogenesis;metabolic process;regulation of biological process;transport	cytosol;membrane;nucleus;ribosome	DNA binding;protein binding;RNA binding;structural molecule activity	Pf01159, Pf03868	6128	RPL6	12	Cytoplasmic Ribosomal Proteins				1	2.812	2.834	2.15	0.84064	0.824876	0.841281	45.31	55.88	59.98	196	164.2	24.3	15.5	40.3	37.56	78.7	92.77	2.4573e+06	2.06597e+06	697464	2.45702e+06	2.49257e+06
FALSE	High	Master Protein	119592221	ribosomal protein S4, X-linked, isoform CRA_a [Homo sapiens]	0	12.908	12	5	30	5	385	43.4	9.95	190	5	cell organization and biogenesis;development;metabolic process;regulation of biological process;transport	cytosol;membrane;ribosome	protein binding;RNA binding;structural molecule activity	Pf00900, Pf08071	6191	RPS4X	X	Cytoplasmic Ribosomal Proteins				1	3.013	2.7	1.584	0.84064	0.824876	0.841281	70.65	69.15	61.16	199.4	132.4	48.5	19.8	36.29	54.95	83.41	80.2	3.70171e+06	2.28688e+06	1.30917e+06	3.87102e+06	2.51511e+06
FALSE	High	Master Protein	88180	myeloperoxidase (EC 1.11.1.7), splice form H14 - human	0	12.862	5	4	7	4	825	92.4	9.06	139	4				Pf03098, Pf04187								0	0.932	1.081	1.785	0.84064	0.902135	0.841281	49.62	66.33	74.58	116.5	76.1	138.4	68.9	43.58	65.9	46.69	69.07	824672	217512	332023	757229	702468
FALSE	High	Master Protein	929985069	Chain H, Crystal Structure Of Hcmv Glycoprotein B In Complex With 1g2 Fab	0	12.782	14	3	37	1	233	25.3	8.98	594	3				Pf07654, Pf07686								0	1.892	1.972	1.511	0.84064	0.824876	0.841281	99.66	79.18	78.45	116.4	120.6	101.9	61.1	64.25	35.83	50.18	72.68	301818	188450	355841	109288	106966
FALSE	High	Master Protein	119597983	hCG33299, isoform CRA_a [Homo sapiens]	0	12.737	17	5	35	5	264	30	9.76	229	5	metabolic process	ribosome	structural molecule activity	Pf01015, Pf04426								0	3.443	2.911	1.598	0.84064	0.824876	0.841281	43.84	53.07	57.62	183.7	149.9	42.1	24.2	23.82	37.42	82.02	86.63	1.7428e+06	1.78467e+06	1.12145e+06	2.08765e+06	2.2519e+06
FALSE	High	Master Protein	443041	Chain L, Three Dimensional Structure Of An Fv From A Human Igm Immunoglobulin	0	12.737	28	2	2	1	115	12.5	5.01	171	2				Pf00047, Pf07679, Pf07686, Pf13927								0	100	100	100	9.9518e-17	9.61513e-17	8.17429e-17				138.7	114.2	147.1		11.5	23.53	98.91		129188		107818	137702	113669
FALSE	High	Master Protein	155030211	major histocompatibility complex, class II, DR beta 1 precursor [Homo sapiens]	0	12.707	16	4	23	0	266	29.9	7.74	104	4	cell organization and biogenesis;regulation of biological process;response to stimulus	cell surface;endoplasmic reticulum;endosome;Golgi;membrane;vacuole	protein binding	Pf00969, Pf07654	3123	HLA-DRB1	6	Allograft Rejection; Cytokines and Inflammatory Response	ENSG00000196126.11		PD-1 signaling; Translocation of ZAP-70 to Immunological synapse; MHC class II antigen presentation; Downstream TCR signaling; Generation of second messenger molecules; Interferon gamma signaling; Phosphorylation of CD3 and TCR zeta chains	15
FALSE	High	Master Protein	460771	hnRNP-E1 [Homo sapiens]	0	12.707	15	5	15	3	356	37.5	7.09	110	5	metabolic process;regulation of biological process	cytoplasm;cytosol;membrane	DNA binding;protein binding;RNA binding	Pf00013, Pf13014	5093	PCBP1	2					0	1.295	1.374	1.351	0.978531	0.997863	0.878592	68.44	57.44	61.8	138.1	151.6	23.5	86.8	21.78	9.08	105.57	86.1	437428	459979	515172	428459	702015
FALSE	High	Master Protein	753248903	MHC class I antigen, partial [Homo sapiens]	0	12.601	20	3	17	1	181	21.2	6.09	237	3	regulation of biological process;response to stimulus	cell surface;endoplasmic reticulum;Golgi;membrane	protein binding	Pf00129	3107	HLA-C	6	Proteasome Degradation; Allograft Rejection				2	0.164	0.2	0.147	0.0280657	0.102036	0.00594502	48.81	60.76	48.81	44	48.7	39.3	268		63.27		44.22
FALSE	High	Master Protein	661916916	MHC class I antigen, partial [Homo sapiens]	0	12.545	19	3	17	1	181	21.1	5.74	232	3	regulation of biological process;response to stimulus	cell surface;endoplasmic reticulum;Golgi;membrane	protein binding	Pf00129	3107	HLA-C	6	Proteasome Degradation; Allograft Rejection				2	0.56	0.219	0.374	0.84064	0.137357	0.356092	28.52	48.39	93.32	105.2	36.7	70.3	187.8		45.88	108.11	26.72				175605
FALSE	High	Master Protein	4758950	peptidyl-prolyl cis-trans isomerase B precursor [Homo sapiens]	0	12.537	18	4	19	4	216	23.7	9.41	170	4	metabolic process;regulation of biological process	endoplasmic reticulum;membrane;nucleus;organelle lumen	catalytic activity;protein binding;RNA binding	Pf00160	5479	PPIB	15	Prolactin Signaling Pathway	ENSG00000166794.4		Collagen biosynthesis and modifying enzymes	4	0.448	0.497	0.101	0.711362	0.795725	0.000580268	77.72	87.62	50.32	113.6	206.5	7.9	72	64.02	32.38	80.06	69.11	1.51983e+06	400258	660506	426964	474526
FALSE	High	Master Protein	308818195	dihydropyrimidinase-related protein 2 isoform 1 [Homo sapiens]	0	12.509	5	3	18	3	677	73.5	6.35	173	3	cell organization and biogenesis;cellular component movement;metabolic process;regulation of biological process;response to stimulus;transport	cytoplasm;cytosol;membrane;mitochondrion	catalytic activity;protein binding	Pf01979, Pf07969, Pf13147, Pf13594	1808	DPYSL2	8	Regulation of Microtubule Cytoskeleton; Brain-Derived Neurotrophic Factor (BDNF) signaling pathway	ENSG00000092964.17			2	1.149	1.013	0.552	0.909185	0.856076	0.747584	22.99	21.09	27.91	138.2	120	48.1	93.7	17.36	6.94	59.51	23.51	746158	876597	764587	522622	865680
FALSE	High	Master Protein	188220	MHC class II HLA-DR-beta [Homo sapiens]	0	12.464	16	4	19	1	266	29.9	7.4	160	4	cell organization and biogenesis;regulation of biological process;response to stimulus	cell surface;membrane	protein binding	Pf00969, Pf07654	3123	HLA-DRB1	6	Allograft Rejection; Cytokines and Inflammatory Response				2	1.019	0.42	1.075	0.84064	0.566955	0.963761	37.05	84.06	64.5	114.2	49.3	124.4	112.1	33.05	76.02	43.63	40.82	267628	305246	581630	362829	340931
FALSE	High	Master Protein	341838586	MHC class I antigen, partial [Homo sapiens]	0	12.463	19	3	10	1	181	21	5.97	170	3	regulation of biological process;response to stimulus	cell surface;endoplasmic reticulum;Golgi;membrane	protein binding;RNA binding	Pf00129	3105	HLA-A	6	Proteasome Degradation; Allograft Rejection				2	0.32	0.26	0.706	0.31974	0.231752	0.841281	94.04	98.69	107.37	37.7	33.8	104.1	224.4	80.61	72.03	79.18	60.03	2.02492e+06	1.88278e+06	5.92966e+06	1.01514e+07	1.88103e+06
FALSE	High	Master Protein	62897053	ribosomal protein L13a variant [Homo sapiens]	0	12.447	21	5	31	5	203	23.5	10.86	181	5	cell organization and biogenesis;metabolic process;regulation of biological process;response to stimulus;transport	cytoplasm;cytosol;membrane;nucleus;ribosome	RNA binding;structural molecule activity	Pf00572	23521	RPL13A	19	Cytoplasmic Ribosomal Proteins				1	2.907	3.145	1.282	0.84064	0.824876	0.926192	31.88	38.89	58.7	145.5	140.5	63.9	50.2	24.34	37.93	48.1	75.65	1.85742e+06	1.52548e+06	903882	1.4685e+06	1.99175e+06
FALSE	High	Master Protein	221042168	unnamed protein product [Homo sapiens]	0	12.406	14	2	13	2	262	28.8	5.15	173	2	cell proliferation;metabolic process;regulation of biological process;response to stimulus	cytoplasm;extracellular	DNA binding;nucleotide binding;protein binding;RNA binding	Pf00855	3068	HDGF	1					0	9.722	8.082	3.906	0.0477261	0.16419	0.212251	106.79	76.94	55.37	170.5	165.3	50.5	13.6	47.35	21.74	35.03	68.69		145691	584802	334206	677622
FALSE	High	Master Protein	132814467	glutamyl aminopeptidase [Homo sapiens]	0	12.36	4	4	28	4	957	109.2	5.47	745	4	cell communication;cell proliferation;cellular component movement;metabolic process	membrane	catalytic activity;metal ion binding	Pf01433, Pf11838, Pf13485	2028	ENPEP	4		ENSG00000138792.9	Renin-angiotensin system	Metabolism of Angiotensinogen to Angiotensins	4	0.854	0.652	0.783	0.84064	0.824876	0.841281	48.01	77.71	62.26	103.1	70.8	114.4	111.8	35.47	53.3	58.27	32.72	770831	388641	295779	572921	812901
FALSE	High	Master Protein	119579599	haptoglobin, isoform CRA_b [Homo sapiens]	0	12.354	7	3	22	3	456	50.6	6.9	415	3	defense response;metabolic process;regulation of biological process;response to stimulus;transport	extracellular;organelle lumen	antioxidant activity;catalytic activity;protein binding	Pf00089	3240	HP	16					0	0.541	1.332	0.697	0.84064	0.983479	0.841281	119.21	123.76	127.46	113	110.6	79.6	96.8	40.05	118.39	61.47	88.52	3.10305e+06	1.54379e+06	2.15433e+06	1.29161e+06	1.28675e+06
FALSE	High	Master Protein	530425325	PREDICTED: polypyrimidine tract-binding protein 1 isoform X1 [Homo sapiens]	0	12.141	7	2	8	2	559	59.8	9.31	179	2	metabolic process;regulation of biological process;response to stimulus	membrane	protein binding;RNA binding	Pf00076, Pf13893, Pf14259	5725	PTBP1	19	mRNA Processing				1	2.425	1.825	1.657	0.84064	0.859665	0.841281	48.18	53.59	39.2	130.5	108.7	99.3	61.5	37.96	40.82	29.9	37.78	431067	419708	798389	260843	710066
FALSE	High	Master Protein	119608187	hCG1780554 [Homo sapiens]	0	12.015	61	3	15	3	44	5.1	5.06	83	3	cell organization and biogenesis		protein binding	Pf01290	7118	TMSB4XP4	9					0	2.591	2.906	1.02	0.84064	0.824876	0.963761	75.11	93.11	67.45	151.1	167	51.1	30.8	17.07	13.3	44.06	69.68	1.40525e+06	1.53788e+06	1.07774e+06	1.20782e+06	1.75493e+06
FALSE	High	Master Protein	5032051	40S ribosomal protein S14 [Homo sapiens]	0	12.005	17	3	31	3	151	16.3	10.05	602	3	cell differentiation;cell organization and biogenesis;metabolic process;regulation of biological process;transport	cytosol;membrane;mitochondrion;ribosome	protein binding;RNA binding;structural molecule activity;translation regulator activity	Pf00411	6208	RPS14	5	Cytoplasmic Ribosomal Proteins	ENSG00000164587.11	Ribosome	Peptide chain elongation; Eukaryotic Translation Termination; Viral mRNA Translation; Formation of the ternary complex, and subsequently, the 43S complex; L13a-mediated translational silencing of Ceruloplasmin expression; Selenocysteine synthesis; Nonsense Mediated Decay (NMD) independent of the Exon Junction Complex (EJC); Nonsense Mediated Decay (NMD) enhanced by the Exon Junction Complex (EJC)…	39	2.186	1.429	1.084	0.84064	0.973204	0.967408	112.95	58.11	81.79	171.7	126.7	85.8	15.8	19.44	38.63	33.12	111	1.91878e+06	1.81593e+06	1.16078e+06	1.79606e+06	2.2229e+06
FALSE	High	Master Protein	38571606	Ribosomal protein L23 [Homo sapiens]	0	11.968	20	3	9	3	140	14.9	10.62	72	3	cell organization and biogenesis;metabolic process;regulation of biological process;response to stimulus;transport	cytoplasm;cytosol;membrane;ribosome	protein binding;RNA binding;structural molecule activity	Pf00238	9349	RPL23	17	Cytoplasmic Ribosomal Proteins				1	1.457	1.658	0.697	0.943901	0.916017	0.841281	50.41	54.74	67.12	164.2	133.8	64.7	37.3	27.74	64.5	67.11	103.37	600241	503013	301468	746639	649427
FALSE	High	Master Protein	159162145	Chain A, Rotamer Strain As A Determinant Of Protein Structural Specificity	0	11.893	29	3	81	1	76	8.6	7.25	314	3			protein binding	Pf00240, Pf10302, Pf11976, Pf13019, Pf13881, Pf14560								0	4.02	3.247	1.762	0.712709	0.824876	0.841281	86.76	80.61	102.48	173.9	115.9	75.1	35.1	46.62	42.87	71.11	133.29	3.65431e+06	5.92937e+06	5.79812e+06	2.36401e+06	5.94387e+06
FALSE	High	Master Protein	119598180	ribosomal protein L4, isoform CRA_b [Homo sapiens]	0	11.873	6	3	15	3	477	52.9	10.96	170	3	cell organization and biogenesis;metabolic process;transport	cytoplasm;cytosol;endoplasmic reticulum;membrane;nucleus;ribosome	protein binding;RNA binding;structural molecule activity	Pf00573, Pf14374	6124	RPL4	15	Cytoplasmic Ribosomal Proteins				1	3.241	3.222	1.461	0.84064	0.824876	0.841281	57.51	61.55	101.4	162.8	180.9	36.5	19.8	37.79	74.74	68.06	42.13	537938	697322	203170	590149	670785
FALSE	High	Master Protein	379997133	MHC class I antigen, partial [Homo sapiens]	0	11.799	17	3	14	1	181	21	5.72	239	3	regulation of biological process;response to stimulus	cell surface;endoplasmic reticulum;Golgi;membrane	protein binding	Pf00129	3106	HLA-B	6	Proteasome Degradation; Allograft Rejection; Type II interferon signaling (IFNG)				3	100	100		9.9518e-17	9.61513e-17					218.2	181.8			59.18	31.34						135752	156022
FALSE	High	Master Protein	179161	antithrombin III [Homo sapiens]	0	11.723	8	3	18	3	464	52.6	6.71	245	3	coagulation;defense response;metabolic process;regulation of biological process;response to stimulus;transport	extracellular;membrane;organelle lumen	enzyme regulator activity;protein binding	Pf00079	462	SERPINC1	1	Complement and Coagulation Cascades				1	4.437	4.14	4.693	0.582759	0.664333	0.120343	51.91	44.81	78.2	128.1	127.6	123.7	20.5	29.15	13.76	28.01	66.94	494479	1.01401e+06	1.14834e+06	653570	855963
FALSE	High	Master Protein	578817797	PREDICTED: spectrin alpha chain, non-erythrocytic 1 isoform X1 [Homo sapiens]	0	11.628	1	3	33	3	2510	288.9	5.41	954	3	cell organization and biogenesis;cellular component movement;metabolic process;regulation of biological process;response to stimulus;transport	cytoskeleton;cytosol;extracellular;membrane;organelle lumen	metal ion binding;protein binding;structural molecule activity	Pf00018, Pf00036, Pf00435, Pf07653, Pf08239, Pf08726, Pf13405, Pf13499, Pf14604	6709	SPTAN1	9	Fas Ligand (FasL) pathway and Stress induction of Heat Shock Proteins (HSP) regulation				1	3.349	2.492	0.976	0.84064	0.824876	0.917756	74.36	82.39	73.41	167.7	136.8	46.1	49.3	21.58	29.52	61.28	84.1	1.57576e+06	1.24207e+06	1.35523e+06	1.16243e+06	1.07427e+06
FALSE	High	Master Protein	34534342	unnamed protein product [Homo sapiens]	0	11.535	5	2	15	2	492	53.9	5.33	785	2	cellular homeostasis;metabolic process;regulation of biological process;response to stimulus;transport	cytosol;endoplasmic reticulum;membrane;organelle lumen	catalytic activity;protein binding	Pf00085, Pf13098, Pf13848, Pf13899, Pf13905	10130	PDIA6	2	Photodynamic therapy-induced unfolded protein response				1	2.169	2.684	2.302	0.84064	0.824876	0.734457	68.6	63.78	54.34	130.8	126.1	99.8	43.3	24.17	21.93		57.89	4.76095e+06	4.30861e+06	5.07933e+06	2.65792e+06	4.71603e+06
FALSE	High	Master Protein	307141	lysozyme precursor (EC 3.2.1.17) [Homo sapiens]	0	11.405	26	4	13	4	148	16.5	9.16	283	4	defense response;metabolic process;response to stimulus;transport	extracellular;organelle lumen	catalytic activity;protein binding	Pf00062	4069	LYZ	12					0	1.36	1.234	0.646	0.990886	0.954579	0.841281	124.13	142.06	103.96	105.5	146.1	70.9	77.5	14.96	40.79	82.6	26.53	1.71912e+06	1.62209e+06	2.10738e+06	2.09901e+06	1.78471e+06
FALSE	High	Master Protein	7657615	podocin isoform 1 [Homo sapiens]	0	11.346	9	3	21	3	383	42.2	8.75	1033	3	cell organization and biogenesis	endoplasmic reticulum;membrane	protein binding	Pf01145	7827	NPHS2	1	Primary Focal Segmental Glomerulosclerosis FSGS	ENSG00000116218.12		Nephrin family interactions	3	1.82	1.588	2.554	0.84064	0.934021	0.571715	73.38	75.95	94.26	148.6	123.4	91.6	36.4	25.06	21.45	35.79	94.28	1.30186e+06	1.36699e+06	1.0407e+06	1.01828e+06	1.68634e+06
FALSE	High	Master Protein	16924231	ribosomal protein S19, partial [Homo sapiens]	0	11.33	23	5	22	5	157	17.3	10.52	246	5	cell differentiation;cell organization and biogenesis;cellular component movement;defense response;metabolic process;regulation of biological process;response to stimulus;transport	cytoplasm;cytosol;membrane;ribosome	protein binding;RNA binding;structural molecule activity	Pf01090	6223	RPS19	19	Cytoplasmic Ribosomal Proteins				1	1.646	1.403	0.999	0.891372	0.984602	0.942516	39.69	57.48	73.84	186.2	147.8	54.5	11.5	24.93	36.04	85.51	119.61	1.55536e+06	1.48582e+06	949303	1.58998e+06	1.7306e+06
FALSE	High	Master Protein	530537356	Chain B, Solution Structure Of Human Ribosomal Protein P1.p2 Heterodimer	0	11.255	24	2	7	2	116	11.8	4.54	67	2				Pf00428								0	1.146	1.278	0.586	0.909185	0.957376	0.841281	44.48	66.39	60.8	130.2	133.3	30.1	106.5	13.46	85.01	42.88	59.53	596845	494683	491504	639409	496499
FALSE	High	Master Protein	119570644	hCG1994130, isoform CRA_d [Homo sapiens]	0	11.222	10	3	25	3	296	33.9	9.55	383	3	metabolic process	ribosome	structural molecule activity	Pf00410, Pf02453								0	1.941	1.717	1.713	0.84064	0.909057	0.841281	97.07	94.23	71.91	147.4	132.7	87.1	32.9	17.43	32.83	40.45	62.05	1.61579e+06	1.85659e+06	1.08632e+06	1.6192e+06	1.80304e+06
FALSE	High	Master Protein	303324982	Chain A, Crystal Structure Of Human Transglutaminase 2 Complex With Adenosine 5' Triphosphate	0	11.157	6	5	21	5	697	78.6	5.52	160	5	metabolic process		catalytic activity	Pf00868, Pf00927, Pf01841								0	2.768	2.484	3.16	0.84064	0.824876	0.418746	49.33	70.98	69.32	141.9	135.8	95.9	26.4	57.63	57.63	60.82	51.44	1.14234e+06	1.06576e+06	1.80856e+06	643255	2.29217e+06
FALSE	High	Master Protein	119600189	ribosomal protein L24, isoform CRA_d [Homo sapiens]	0	11.123	18	3	20	3	168	19.4	11.3	809	3	cell organization and biogenesis;cellular component movement;metabolic process;regulation of biological process;transport	cytoplasm;cytosol;membrane	protein binding;RNA binding;structural molecule activity	Pf01246	6152	RPL24	3	Cytoplasmic Ribosomal Proteins				1	7.577	9.021	2.664	0.124431	0.114454	0.515165	93.84	96.98	100	206.8	151.1	35.6	6.6	25.22	48.64	79.58	106.93	2.42769e+06	1.97082e+06	1.29591e+06	2.67918e+06	2.88493e+06
FALSE	High	Master Protein	20070125	protein disulfide-isomerase precursor [Homo sapiens]	0	10.993	6	3	28	3	508	57.1	4.87	322	3	cell organization and biogenesis;cellular homeostasis;metabolic process;regulation of biological process;response to stimulus	endoplasmic reticulum;extracellular;membrane;organelle lumen	catalytic activity;metal ion binding;protein binding;RNA binding	Pf00085, Pf01216, Pf13098, Pf13848, Pf13899, Pf13905	5034	P4HB	17		ENSG00000185624.14	Protein processing in endoplasmic reticulum	Post-translational protein phosphorylation; Regulation of Insulin-like Growth Factor (IGF) transport and uptake by Insulin-like Growth Factor Binding Proteins (IGFBPs); VLDL assembly; Chylomicron assembly; Collagen biosynthesis and modifying enzymes; Interleukin-12 family signaling; Detoxification of Reactive Oxygen Species; Hedgehog ligand biogenesis	23	2.795	2.36	1.102	0.84064	0.824876	0.984476	52.84	58.53	44.25	182.3	168	19	30.7	33.92	54.77	67.51	63.88	3.07961e+06	2.34734e+06	1.46626e+06	1.93348e+06	1.15703e+06
FALSE	High	Master Protein	284448551	NADH-cytochrome b5 reductase 3 isoform 3 [Homo sapiens]	0	10.963	11	3	14	3	334	38.2	6.9	171	3	metabolic process;transport	cytoplasm;endoplasmic reticulum;extracellular;membrane;mitochondrion;organelle lumen	catalytic activity;nucleotide binding;protein binding	Pf00175, Pf00970, Pf08030	1727	CYB5R3	22	Oxidation by Cytochrome P450	ENSG00000100243.20			1	2.645	2.154	3.222	0.84064	0.824876	0.398507	74.57	85.98	79.22	146.8	86.3	110.7	56.1	37.8	38.16	47.27	62.23	650137	1.35321e+06	446855	919557	1.23886e+06
FALSE	High	Master Protein	16117380	gastric cancer-related protein FKSG9 [Homo sapiens]	0	10.941	6	4	6	4	446	49.4	5.71	76	4	cell death	cytosol;membrane		Pf04598	284110	GSDMA	17					0	0.29	0.612	1.662	0.238187	0.824876	0.841281	99.71	90.63	99.63	36.1	82.6	116.2	165.1	68.2	48.93	61.25	31.84	353827	154297	29868	76347.8	231545
FALSE	High	Master Protein	158259545	unnamed protein product [Homo sapiens]	0	10.901	9	3	5	3	404	45.5	5.07	44	3	coagulation;metabolic process;regulation of biological process;response to stimulus	cytoplasm;cytosol;membrane	catalytic activity;enzyme regulator activity;nucleotide binding;protein binding	Pf00027, Pf02197, Pf05758	5576	PRKAR2A	3	miRs in Muscle Cell Differentiation; Myometrial Relaxation and Contraction Pathways; G Protein Signaling Pathways; TGF-beta Signaling Pathway; Calcium Regulation in the Cardiac Cell; Sudden Infant Death Syndrome (SIDS) Susceptibility Pathways		Insulin signaling pathway		7	1.485	1.887	1.495	0.929207	0.856076	0.841281	49.5	57.86	107.21	59.1	136	130.6	74.3	10.92	45.5	75.25	75.29	357324	362161	309678	294064	397713
FALSE	High	Master Protein	862375	180 kDa transmembrane PLA2 receptor precursor [Homo sapiens]	0	10.88	2	2	3	2	1465	168.5	6.05	66	2	metabolic process;regulation of biological process;response to stimulus;transport	cell surface;extracellular;membrane	protein binding;receptor activity;signal transducer activity	Pf00040, Pf00059	22925	PLA2R1	2					0	0.225	0.211	0.558	0.102591	0.12061	0.766961	75.27	98.15	84.95	39.8	59.4	117.8	182.9	127.56	31.63	42.68	82.76	9.04927e+06	6.18104e+06	7.64485e+06	6.79553e+07	8.33378e+06
FALSE	High	Master Protein	630869119	immunoglobulin light chain variable region, partial [Homo sapiens]	0	10.859	41	2	4	1	99	10.8	7.39	45	2				Pf00047, Pf07679, Pf07686, Pf13927								0
FALSE	High	Master Protein	35068	Nm23 protein [Homo sapiens]	0	10.844	16	2	7	2	180	20.4	7.31	39	2	cellular homeostasis;metabolic process;regulation of biological process;response to stimulus;transport	cytoplasm;cytosol;membrane;nucleus	catalytic activity;DNA binding;metal ion binding;nucleotide binding;protein binding;RNA binding	Pf00334	4830	NME1	17					0	0.792	1.028	0.895	0.84064	0.861726	0.841281	52.28	49.81	53.35	106.7	48.5	105.6	139.2	16.83	42.01	76.9	39.2	302417	365399	422296	284704	381401
FALSE	High	Master Protein	181486	DNA-binding protein B, partial [Homo sapiens]	0	10.844	10	2	5	2	364	40	9.82	198	2	metabolic process;regulation of biological process	cytoplasm;cytosol;membrane;nucleus;spliceosomal complex	DNA binding;protein binding;RNA binding	Pf00313	4904	YBX1	1	Brain-Derived Neurotrophic Factor (BDNF) signaling pathway; mRNA Processing; Sudden Infant Death Syndrome (SIDS) Susceptibility Pathways				3	1.949	1.664	1.504	0.84064	0.916017	0.841281	27.33	47.21	12.05	149.4	122.9	63	64.7	36.75	24.2	19.34		809643	889872	734380	1.00863e+06	1.01965e+06
FALSE	High	Master Protein	530367362	PREDICTED: EGF-containing fibulin-like extracellular matrix protein 1 isoform X1 [Homo sapiens]	0	10.657	7	2	7	2	543	59.3	7.74	255	2	metabolic process;regulation of biological process;response to stimulus	extracellular	catalytic activity;metal ion binding;protein binding;receptor activity;signal transducer activity	Pf07645, Pf12662, Pf12947	2202	EFEMP1	2					0	3.76	2.957	3.53	0.807944	0.824876	0.303975	81.92	83	71.3	159	127.8	88.2	25	25.25	44.36		86.57	2.0597e+06	1.77219e+06	2.78732e+06	1.27278e+06	2.34739e+06
FALSE	High	Master Protein	221045140	unnamed protein product [Homo sapiens]	0	10.475	3	2	19	2	760	83.4	5.12	719	2	cell organization and biogenesis;cell proliferation;cellular component movement;regulation of biological process;response to stimulus	cytoplasm;extracellular;membrane	metal ion binding;protein binding	Pf00028, Pf08758	1012	CDH13	16					0	1.299	1.009	1.213	0.980486	0.856076	0.963761	88.59	85.56	85.66	151.6	91.6	69	87.7	37.64	45.94	27.49	108.31	713945	628417	583799	303523	518009
FALSE	High	Master Protein	119571371	hCG1985580, isoform CRA_b [Homo sapiens]	0	10.466	14	3	3	3	237	25.8	8.92	48	3			metal ion binding	Pf00036, Pf13405, Pf13499, Pf13833								0	0.609	0.597	0.564	0.84064	0.824876	0.786409	40.35	44.7	30.54	88.5	93	69.7	148.9	52.68	38.56		28.67	256606	196341	205275	601650	487837
FALSE	High	Master Protein	31615803	Chain A, Synthetic Ubiquitin With Fluoro-Leu At 50 And 67	0	10.438	45	4	83	1	76	8.6	7.25	304	4			protein binding	Pf00240, Pf11976, Pf13019, Pf13881, Pf14560								0
FALSE	High	Master Protein	530381015	PREDICTED: heterogeneous nuclear ribonucleoprotein H isoform X1 [Homo sapiens]	0	10.389	6	2	11	2	472	51.2	6.8	128	2	metabolic process;regulation of biological process;response to stimulus	cytosol;membrane;nucleus;spliceosomal complex	protein binding;RNA binding	Pf00076, Pf08080, Pf14259	3187	HNRNPH1	5; CHR_HG30_PATCH	Mecp2 and Associated Rett Syndrome; mRNA Processing	ENSG00000169045.17; ENSG00000284254.1			2	0.875	0.735	0.484	0.84064	0.824876	0.544564	79.54	32.02	72.7	136.5	99.3	69.2	95	38.93	37.77	49.15	91.92	380987	640135	584518	465572	698101
FALSE	High	Master Protein	442570728	Chain A, Crystal Structure Of Human Serpinb1 Mutant	0	10.377	8	3	5	3	389	43.9	6.48	106	3				Pf00079								0	1.651	1.441	1.078	0.888954	0.967584	0.964633	35.27	26.51	39.89	127.6	123.3	53.5	95.5	15.35	18.84	49.98		783558	786066	787443	925518	756018
FALSE	High	Master Protein	119593144	ribosomal protein L10, isoform CRA_c, partial [Homo sapiens]	0	10.369	14	3	19	3	219	25.1	9.95	76	3	cell organization and biogenesis;metabolic process;regulation of biological process;transport	cytosol;endoplasmic reticulum;membrane;nucleus;ribosome	protein binding;RNA binding;structural molecule activity;translation regulator activity	Pf00252	6134	RPL10	X	Cytoplasmic Ribosomal Proteins				1	1.795	2.149	1.52	0.84064	0.824876	0.841281	67.04	80.59	66.84	109.4	141.6	101.4	47.6	41.68	50.26	69.85	46.25	536540	794460	379691	934635	1.15772e+06
FALSE	High	Master Protein	109731764	Complement component 8, gamma polypeptide [Homo sapiens]	0	10.321	13	2	5	2	202	22.2	8.65	136	2	defense response;metabolic process;regulation of biological process;response to stimulus	extracellular	protein binding	Pf00061	733	C8G	9	Complement Activation; Complement and Coagulation Cascades				2	0.806	0.896		0.84064	0.824876		81.97	88.36		125.7	135.1	47.3	91.9	73.5	55.47	139.68		241686	117881	936817	762542	337936
FALSE	High	Master Protein	4502067	protein AMBP preproprotein [Homo sapiens]	0	10.275	9	2	11	2	352	39	6.25	185	2	metabolic process;regulation of biological process;transport	cell surface;extracellular;membrane	enzyme regulator activity;protein binding	Pf00014, Pf00061	259	AMBP	9		ENSG00000106927.11		Scavenging of heme from plasma	3	2.181	2.61	2.028	0.84064	0.824876	0.841281	61.31	69.07	42.79	119.1	170.7	76.5	33.7	38.98	31.58	8.19	70.83	1.80116e+06	2.01615e+06	3.65098e+06	1.78121e+06	1.26701e+06
FALSE	High	Master Protein	1032214252	Chain A, An Unusual Natural Product Primary Sulfonamide: Synthesis, Carbonic Anhydrase Inhibition And Protein X-ray Structure Of Psammaplin C	0	10.11	12	3	5	3	260	29.2	8.25	29	3				Pf00194								0	0.648	0.699	0.599	0.84064	0.824876	0.841281	50.73	78.16	58.13	78.9	113.8	77.2	130.1	22.09	86.99	46.64	72.97	287913	256490	189423	232284	361624
FALSE	High	Master Protein	190108	glycoprotein IIIa [Homo sapiens]	0	10.105	5	2	3	2	788	87.1	5.2	98	2	cell differentiation;cell growth;cell organization and biogenesis;cellular component movement;coagulation;regulation of biological process;response to stimulus;transport	cell surface;membrane;nucleus	catalytic activity;protein binding;receptor activity;signal transducer activity	Pf00362, Pf07965, Pf08725	3690	ITGB3	17	Osteoclast Signaling; Osteopontin Signaling; Serotonin Transporter Activity; Integrin-mediated Cell Adhesion; Arrhythmogenic Right Ventricular Cardiomyopathy; Focal Adhesion; Osteoblast Signaling; TGF-beta Signaling Pathway; VEGFA-VEGFR2 Signaling Pathway; Monoamine Transport				10	1.339	1.011	1.069	0.997205	0.856076	0.963761	72.73	85.02	33.16	133.9	124.3	94.7	47.1	39.19	55.39		99.6	406244	305784	140279	343131	331482
FALSE	High	Master Protein	62089296	Calpain 2, large [catalytic] subunit precursor variant [Homo sapiens]	0	10.094	4	3	27	3	729	83.1	5.06	410	3	cell organization and biogenesis;metabolic process;regulation of biological process;response to stimulus	chromosome;cytoplasm;cytoskeleton;cytosol;endoplasmic reticulum;Golgi;membrane;nucleus;vacuole	catalytic activity;metal ion binding;protein binding	Pf00648, Pf01067, Pf13833	824	CAPN2	1	Integrin-mediated Cell Adhesion; VEGFA-VEGFR2 Signaling Pathway		Focal adhesion; Alzheimer's disease; Protein processing in endoplasmic reticulum; Apoptosis		6	3.985	3.809	3.753	0.722221	0.775798	0.245733	80.06	77.29	53.66	166.5	136.3	77	20.2	20.67	23.46	17.1	18.5	2.03006e+06	1.59719e+06	1.11657e+06	1.42143e+06	1.80415e+06
FALSE	High	Master Protein	119579121	hCG27283 [Homo sapiens]	0	10.092	34	3	18	3	115	13	10.7	95	3	metabolic process	ribosome	structural molecule activity	Pf01283								0	2.504	2.258	2.308	0.84064	0.824876	0.731079	83.52	86	83.47	152.5	125.8	69.8	51.9	35.35	44.89	45.62	59.62	2.06675e+06	1.25261e+06	941367	1.87773e+06	2.25143e+06
FALSE	High	Master Protein	124494238	unconventional myosin-Ic isoform a [Homo sapiens]	0	9.971	3	3	26	3	1063	121.6	9.41	505	3	cell organization and biogenesis;regulation of biological process;response to stimulus;transport	cytoplasm;cytosol;membrane;nucleus	catalytic activity;motor activity;nucleotide binding;protein binding	Pf00063, Pf06017	4641	MYO1C	17	Insulin Signaling	ENSG00000197879.14		Translocation of GLUT4 to the plasma membrane; Regulation of actin dynamics for phagocytic cup formation	8	1.648	1.314	1.385	0.890544	0.974632	0.851275	38.11	25.82	39.98	142.3	138.9	77.1	41.7	37.72	21.86	50.79	65.11	888501	1.43814e+06	680537	654607	548887
FALSE	High	Master Protein	953514538	complement C5 isoform 2 [Homo sapiens]	0	9.968	2	2	7	2	1682	188.5	6.65	114	2	cellular component movement;defense response;metabolic process;regulation of biological process;response to stimulus	extracellular	enzyme regulator activity;protein binding	Pf00207, Pf01759, Pf01821, Pf01835, Pf07677, Pf07678, Pf07703, Pf11974	727	C5	9	Complement Activation				1	100	100	100	9.9518e-17	9.61513e-17	8.17429e-17				50.9	84	265.1		129.95	110.15			107828	86005.6	1.11542e+06	301707
FALSE	High	Master Protein	226246671	40S ribosomal protein S20 isoform 1 [Homo sapiens]	0	9.912	16	2	19	2	142	16	9.32	409	2	cell organization and biogenesis;metabolic process;transport	cytosol;membrane	protein binding;RNA binding;structural molecule activity	Pf00338	6224	RPS20	8	Cytoplasmic Ribosomal Proteins	ENSG00000008988.9			1	0.999	1.183	0.967	0.84064	0.937919	0.907791	77.93	64.57	50.52	109.3	152.1	80.7	57.9	34.49	38.65	51.33	104.63	580328	776921	600611	936335	1.27195e+06
FALSE	High	Master Protein	937827788	L-lactate dehydrogenase B chain isoform LDHBx [Homo sapiens]	0	9.899	9	3	23	2	341	37.4	6.25	194	3	metabolic process	cytoplasm;cytosol;membrane;mitochondrion	catalytic activity;nucleotide binding;protein binding	Pf00056, Pf02866	3945	LDHB	12	Glycolysis and Gluconeogenesis				1	0.576	0.529	0.49	0.84064	0.824876	0.559554	59.39	62.11	74.15	79.7	92.4	55.8	172	31.21	13.46	69.19	78.28	573154	431875	616705	516114	916869
FALSE	High	Master Protein	15778930	ARP2 actin-related protein 2 homolog (yeast) [Homo sapiens]	0	9.858	8	3	29	3	394	44.7	6.74	428	3	cell division;cell organization and biogenesis;cellular component movement;regulation of biological process;response to stimulus;transport	cytoplasm;cytoskeleton;cytosol;extracellular;membrane;organelle lumen	nucleotide binding;protein binding;structural molecule activity	Pf00022	10097	ACTR2	2					0	2.184	2.684	0.913	0.84064	0.824876	0.854777	49.24	47.87	59.25	143.7	161.5	34.6	60.1	13.87	19.04	65.47	46.9	1.09352e+06	1.1432e+06	1.06021e+06	807313	1.23486e+06
FALSE	High	Master Protein	5802966	destrin isoform a [Homo sapiens]	0	9.745	16	2	9	2	165	18.5	7.85	206	2	cell organization and biogenesis;regulation of biological process	cytoplasm;cytoskeleton	protein binding	Pf00241	11034	DSTN	20	Androgen receptor signaling pathway	ENSG00000125868.15			1	1.789	1.521	0.01	0.84064	0.954579	8.17429e-17	19.89	29.26		163.1	154.7		82.2	31.15	46.21		14.64	685256	1.1791e+06	827864	488374	1.06576e+06
FALSE	High	Master Protein	910277196	immunoglobulin light chain variable region, partial [Homo sapiens]	0	9.737	27	2	2	1	108	11.9	9.13	100	2				Pf00047, Pf07679, Pf07686, Pf13927								0	1.472	1.499	0.697	0.935643	0.954579	0.841281	23.71	7.67	58.64	126.1	128.4	59.7	85.7	27.49	46.84	116.44		198341	229234	191680	375876	235076
FALSE	High	Master Protein	4502599	carbonyl reductase [NADPH] 1 isoform 1 [Homo sapiens]	0	9.718	11	3	14	3	277	30.4	8.32	86	3	cell differentiation;metabolic process	cytoplasm;cytosol	catalytic activity	Pf00106, Pf01370, Pf08659, Pf13561	873; 54093	CBR1; SETD4	21	NRF2 pathway	ENSG00000159228.12	Chemical carcinogenesis; Metabolism of xenobiotics by cytochrome P450; Metabolic pathways; Arachidonic acid metabolism	Synthesis of Prostaglandins (PG) and Thromboxanes (TX)	10	0.906	0.921	0.674	0.84064	0.824876	0.841281	39.04	30.54	48.02	109.4	120.6	42.6	127.4	15.54	10.68	63.88	49.9	1.02151e+06	936559	1.33813e+06	909930	973841
FALSE	High	Master Protein	21040388	Similar to RIKEN cDNA 2510008H07 gene, partial [Homo sapiens]	0	9.661	13	3	21	3	219	25.6	11.78	332	3	metabolic process	ribosome	structural molecule activity	Pf00827								0	1.827	2.545	0.82	0.84064	0.824876	0.841281	34.2	53.07	26.31	144.3	144.5	76.6	34.6	32.36	62.08	60.23	71.35	1.25572e+06	1.03858e+06	735467	1.14008e+06	1.94034e+06
FALSE	High	Master Protein	4557699	keratin, type I cytoskeletal 12 [Homo sapiens]	0	9.648	4	3	94	1	494	53.5	4.78	260	3	cell death	cytosol	structural molecule activity	Pf00038	3859	KRT12	17; CHR_HSCHR17_4_CTG4		ENSG00000263243.2; ENSG00000187242.4		Formation of the cornified envelope	3			100			8.17429e-17						400				75.72
FALSE	High	Master Protein	104745307	MHC class II antigen [Homo sapiens]	0	9.602	40	3	20	1	89	11	6.16	45	3	cell organization and biogenesis;regulation of biological process;response to stimulus	cell surface;membrane	protein binding	Pf00969	3123	HLA-DRB1	6	Allograft Rejection; Cytokines and Inflammatory Response				2	5.885	5.544	4.175	0.281444	0.461574	0.1687	17.03	0	110.15	141.8	133.6	100.6	24.1	16.14		84.34				182936		145462
FALSE	High	Master Protein	119585300	collagen, type VII, alpha 1 (epidermolysis bullosa, dystrophic, dominant and recessive), isoform CRA_d [Homo sapiens]	0	9.392	1	4	4	4	2978	298.9	6.39	79	4	cell differentiation;cell organization and biogenesis;metabolic process;regulation of biological process;transport	extracellular;membrane;organelle lumen	enzyme regulator activity;protein binding	Pf00014, Pf00041, Pf00092, Pf01391, Pf13519	1294	COL7A1	3					0	1.327	0.536	15.507	0.991154	0.824876	0.000120535	129.12	83.65	92.1	19.4	45.2	288.8	46.7	159.5	57.57	109.14	68.1	554565		1.9943e+06	61520.2	23032.7
FALSE	High	Master Protein	316925425	anti-vaccinia virus immunoglobulin light chain variable region [Homo sapiens]	0	9.37	30	2	4	1	109	11.8	8.94	17	2				Pf00047, Pf07679, Pf07686, Pf13927								0	100	100	100	9.9518e-17	9.61513e-17	8.17429e-17				139.8	129.6	130.7		39.45	85.09	32.85		59141.9		83056.5		129381
FALSE	High	Master Protein	119582066	Ras-GTPase-activating protein SH3-domain-binding protein, isoform CRA_c [Homo sapiens]	0	9.363	5	2	17	2	505	56.5	5.68	456	2	metabolic process;regulation of biological process;response to stimulus;transport	cytosol;membrane;nucleus	catalytic activity;DNA binding;nucleotide binding;protein binding;RNA binding	Pf00076, Pf02136, Pf13893, Pf14259	10146	G3BP1	5					0	1.292	1.845	0.883	0.976599	0.856076	0.841281	82.71	94.53	79.98	139.1	156.2	47.1	57.6	41.56	33.91	41.72	97.59	187656	114463	79703.2	202826	257718
FALSE	High	Master Protein	56203471	histone cluster 2, H3, pseudogene 2 [Homo sapiens]	0	9.346	20	3	78	1	136	15.4	11.27	78	3	cell organization and biogenesis;regulation of biological process	chromosome;nucleus	DNA binding;protein binding	Pf00125	440686	HIST2H3PS2	1		ENSG00000203818.7			0	3.287	3.344	1.641	0.84064	0.824876	0.841281	87.69	88.66	93.38	125.3	142.5	92.7	39.5	41.11	26.78	41.32	86.09	3.3307e+07	2.64155e+07	3.05235e+07	2.3171e+07	6.03462e+07
FALSE	High	Master Protein	4506701	40S ribosomal protein S23 [Homo sapiens]	0	9.313	16	2	4	2	143	15.8	10.49	128	2	cell organization and biogenesis;metabolic process;transport	cytosol;membrane;ribosome	protein binding;RNA binding;structural molecule activity	Pf00164	6228	RPS23	5	Cytoplasmic Ribosomal Proteins	ENSG00000186468.12	Ribosome	Peptide chain elongation; Eukaryotic Translation Termination; Viral mRNA Translation; Formation of the ternary complex, and subsequently, the 43S complex; L13a-mediated translational silencing of Ceruloplasmin expression; Selenocysteine synthesis; Nonsense Mediated Decay (NMD) independent of the Exon Junction Complex (EJC); Nonsense Mediated Decay (NMD) enhanced by the Exon Junction Complex (EJC)…	38	1.301	1.2	2.006	0.982649	0.947002	0.841281	23.7	58.07	19.34	129.5	112.7	50.9	106.9	23.43	49.91	68.69		444474	402475	256449	478406	540955
FALSE	High	Master Protein	4506685	40S ribosomal protein S13 [Homo sapiens]	0	9.182	19	3	35	3	151	17.2	10.54	497	3	cell organization and biogenesis;metabolic process;regulation of biological process;transport	cytosol;membrane;nucleus;ribosome	protein binding;RNA binding;structural molecule activity	Pf00312, Pf08069	6207	RPS13	11	Cytoplasmic Ribosomal Proteins	ENSG00000110700.6	Ribosome	Peptide chain elongation; Eukaryotic Translation Termination; Viral mRNA Translation; Formation of the ternary complex, and subsequently, the 43S complex; L13a-mediated translational silencing of Ceruloplasmin expression; Selenocysteine synthesis; Nonsense Mediated Decay (NMD) independent of the Exon Junction Complex (EJC); Nonsense Mediated Decay (NMD) enhanced by the Exon Junction Complex (EJC)…	38	2.961	1.961	1.804	0.84064	0.830968	0.841281	62.73	75.71	82.08	150	119.5	57.7	72.7	21.78	24.75	56.08	47.82	3.61435e+06	2.54131e+06	1.89201e+06	2.47509e+06	2.4375e+06
FALSE	High	Master Protein	13385408	60S ribosomal protein L11 [Mus musculus]	0	9.117	13	2	13	2	178	20.2	9.6	611	2	cell organization and biogenesis;metabolic process;regulation of biological process;transport	cytoplasm;membrane;nucleus;ribosome	protein binding;RNA binding;structural molecule activity	Pf00281, Pf00673	67025	Rpl11	4	Cytoplasmic Ribosomal Proteins; mRNA processing	ENSMUSG00000059291.15	Ribosome	L13a-mediated translational silencing of Ceruloplasmin expression; Nonsense Mediated Decay (NMD) independent of the Exon Junction Complex (EJC); Nonsense Mediated Decay (NMD) enhanced by the Exon Junction Complex (EJC); GTP hydrolysis and joining of the 60S ribosomal subunit; Formation of a pool of free 40S subunits; Major pathway of rRNA processing in the nucleolus and cytosol; SRP-dependent cot…	18	1.913	1.981	1.135	0.84064	0.824876	0.990928	57.9	62.3	63.48	165.9	131.4	30.4	72.3	26.82	56.43	106.67	79.85	1.03745e+06	1.26894e+06	705566	1.35119e+06	1.61958e+06
FALSE	High	Master Protein	767931587	PREDICTED: nephronectin isoform X1 [Homo sapiens]	0	9.105	3	2	6	2	613	67.4	8.37	42	2	cell organization and biogenesis;regulation of biological process;response to stimulus	extracellular;membrane	metal ion binding;protein binding	Pf00629, Pf07645, Pf12662, Pf12947, Pf14670	255743	NPNT	4					0	1.124	0.89	0.259	0.909185	0.824876	0.103525	31.73	36.61	49.6	141.7	111.9	30.6	115.8	22.3	29.14	56.36	49.55	167097	238210	259532	218164	188371
FALSE	High	Master Protein	1034670962	PREDICTED: protein SET isoform X1 [Homo sapiens]	0	9.102	7	2	20	2	309	35.8	4.45	271	2	cell organization and biogenesis;metabolic process;regulation of biological process;transport	cytoplasm;cytosol;endoplasmic reticulum;nucleus	DNA binding;enzyme regulator activity;protein binding	Pf00956	6418	SET	9					0	4.3	4.286	1.83	0.622673	0.614438	0.841281	74.01	52.77	77.94	166.4	145.4	61.4	26.8	34.66	29.96	52.95	58.08	1.44304e+06	1.39551e+06	1.26898e+06	753895	2.30945e+06
FALSE	High	Master Protein	33694204	hemoglobin beta chain [Homo sapiens]	0	9.086	57	2	15	1	42	4.5	8.24	326	2	cell organization and biogenesis;coagulation;metabolic process;regulation of biological process;response to stimulus;transport	cytosol;extracellular;organelle lumen	antioxidant activity;catalytic activity;metal ion binding;protein binding;transporter activity		3043	HBB	11	Selenium Micronutrient Network; Vitamin B12 Metabolism; Folate Metabolism				3	100	100	100	9.9518e-17	9.61513e-17	8.17429e-17				98.6	105.6	195.8		23.17	80.32	41.76		169578	110550	124928		175290
FALSE	High	Master Protein	28435	unnamed protein product [Homo sapiens]	0	9.023	19	4	25	4	190	22.2	6.37	145	4	cellular homeostasis;metabolic process;regulation of biological process;response to stimulus;transport	cytosol;extracellular;nucleus;vacuole	catalytic activity;metal ion binding;protein binding	Pf00210	2495	FTH1	11					0	1.005	1.131	1.121	0.84064	0.916017	0.997618	98.59	95.68	91.47	111	100.1	105	84	27.4	30.54	71.12	46.27	1.79886e+06	1.38524e+06	1.73131e+06	813118	1.61493e+06
FALSE	High	Master Protein	204306657	nephrin precursor [Homo sapiens]	0	8.981	3	4	13	4	1241	134.7	5.73	53	4	cell organization and biogenesis;cellular component movement;metabolic process;regulation of biological process;response to stimulus	membrane	protein binding	Pf00041, Pf00047, Pf07679, Pf08205, Pf13895, Pf13927	4868	NPHS1	19					0	0.807	0.726	0.977	0.84064	0.824876	0.918595	61.73	60.28	38.71	103.3	83.8	95.4	117.5	18.81	25.75	38.85	42.71	1.46228e+06	1.75763e+06	1.50945e+06	1.65596e+06	1.20044e+06
FALSE	High	Master Protein	938318566	ABHD14A-ACY1 readthrough (NMD candidate) [Homo sapiens]	0	8.915	8	3	3	3	498	56	7.03	29	3	metabolic process	cytoplasm	catalytic activity	Pf01546, Pf07687	100526760	ABHD14A-ACY1	3			Metabolic pathways; Biosynthesis of amino acids; 2-Oxocarboxylic acid metabolism; Arginine biosynthesis		4	0.401	0.382	0.529	0.569351	0.566955	0.681742	41.33	45.29	28.18	76.5	68.9	51.1	203.5	44.1	56.43	79.23	33.57	83318.1	280724	338885	384978	247143
FALSE	High	Master Protein	1911429	A0=heterogeneous nuclear ribonucleoprotein [human, placenta, Peptide, 305 aa]	0	8.895	5	1	1	1	305	30.9	9.29	87	1				Pf00076, Pf13893, Pf14259								0	0.944	0.746	0.01	0.84064	0.824876	8.17429e-17	34.15	4.9		140.4	110.9		148.7	43.52	13.94			110266	222046			288488
FALSE	High	Master Protein	158429270	Chain A, Structural Plasticity In Igsf Domain 4 Of Icam-1 Mediates Cell Surface Dimerization	0	8.876	10	2	5	1	265	28.6	5.19	144	2			protein binding	Pf07679, Pf13895								0	0.391	0.367	0.942	0.533009	0.550889	0.887963	78.3	72.56	71.62	68.6	49.9	129	152.4	48.36	41.49	43.82	70.45	258634	84242.1	134434	142803	95416
FALSE	High	Master Protein	354721184	ras-related protein Rab-5C isoform b [Homo sapiens]	0	8.857	9	2	8	1	249	27	8.66	81	2	regulation of biological process;response to stimulus;transport	endosome;membrane	catalytic activity;nucleotide binding;protein binding	Pf00009, Pf00025, Pf00071, Pf04670, Pf08477	5878	RAB5C	17		ENSG00000108774.14			0	0.471	0.547	1.164	0.790406	0.824876	0.967169	16.54	61.61	65.44	58.3	71	151.1	119.6	13.88	58.12	63.04	13.36	42537.4	39299.9	47285.4	51625.1	43073.4
FALSE	High	Master Protein	75766221	Chain A, Crystal Structure Of A Soluble Form Of Clic4. Intercellular Chloride Ion Channel	0	8.841	10	3	11	2	267	30.3	6	78	3			protein binding	Pf00043, Pf13409, Pf13410, Pf13417, Pf14497								0	2.473	2.769	0.937	0.84064	0.824876	0.882937	86.83	85.09	93.14	145.5	149	39	66.5	22.43	40.3	81.88	60.01	244455	191967	192203	167292	293023
FALSE	High	Master Protein	316925529	anti-vaccinia virus immunoglobulin light chain variable region [Homo sapiens]	0	8.829	29	2	10	1	109	11.9	8.91	0	2				Pf00047, Pf07679, Pf07686								0	2.904	5.86	2.946	0.84064	0.405211	0.489743	59.14	52.08	50.78	93.4	189.4	79.4	37.8	53.58	36.48	31.73	38.16	537337	428848	1.23313e+06	696154	291366
FALSE	High	Master Protein	578806079	PREDICTED: microtubule-associated protein 4 isoform X5 [Homo sapiens]	0	8.816	1	2	5	2	2326	248.2	6.23	172	2	cell division;cell organization and biogenesis;cellular component movement;regulation of biological process	cytoplasm	protein binding;RNA binding;structural molecule activity	Pf00418	4134	MAP4	3					0	2.511	2.405	1.118	0.84064	0.824876	0.995798	44.86	55.41	27.07	143	142.2	58	56.8	28.02	40.32	57.27	22.34	704398	510353	323904	476531	745289
FALSE	High	Master Protein	1040970	fus-like protein, partial [Homo sapiens]	0	8.802	3	2	15	2	528	53.3	9.42	98	2	metabolic process;regulation of biological process;response to stimulus	nucleus	DNA binding;metal ion binding;protein binding;RNA binding	Pf00076, Pf00641, Pf13893, Pf14259	2521	FUS	16	mRNA Processing				1	4.532	4.742	5.298	0.557022	0.566955	0.072025	62.61	80.51	84.73	108.7	133.8	140.4	17.1	115.49	27.83	44.65	122.76	520352	530594	532359	3.3158e+06	504502
FALSE	High	Master Protein	15431303	60S ribosomal protein L9 [Homo sapiens]	0	8.79	10	1	1	1	192	21.9	9.95	74	1	cell organization and biogenesis;metabolic process;transport	cytosol;membrane;nucleus;ribosome	protein binding;RNA binding;structural molecule activity	Pf00347	6133	RPL9	4	Cytoplasmic Ribosomal Proteins	ENSG00000163682.15	Ribosome	Peptide chain elongation; Eukaryotic Translation Termination; Viral mRNA Translation; L13a-mediated translational silencing of Ceruloplasmin expression; Nonsense Mediated Decay (NMD) independent of the Exon Junction Complex (EJC); Selenocysteine synthesis; Nonsense Mediated Decay (NMD) enhanced by the Exon Junction Complex (EJC); GTP hydrolysis and joining of the 60S ribosomal subunit; Major path…	34		100			9.61513e-17						400				8.88
FALSE	High	Master Protein	189069313	unnamed protein product [Homo sapiens]	0	8.786	4	2	3	1	623	69.6	8.76	49	2	cell differentiation;metabolic process;regulation of biological process;response to stimulus	endoplasmic reticulum;membrane;nucleus;spliceosomal complex	protein binding;RNA binding	Pf00076, Pf13893, Pf14259	10492	SYNCRIP	6					0
FALSE	High	Master Protein	20269390	TRK-fused gene/anaplastic large cell lymphoma kinase extra long form [Homo sapiens]	0	8.766	6	3	18	3	803	88.6	6.33	389	3	metabolic process;regulation of biological process;response to stimulus	membrane	catalytic activity;nucleotide binding;protein binding;receptor activity;signal transducer activity	Pf00069, Pf00564, Pf07714, Pf08232, Pf14531								0	1.832	1.615	1.072	0.84064	0.921166	0.963761	66.82	60.93	70.11	145.7	139.1	89.4	25.8	12.46	25.09	19.46	107.96	1.47017e+06	1.9115e+06	1.54514e+06	1.54559e+06	1.91151e+06
FALSE	High	Master Protein	229597861	Chain A, X-Ray Crystal Structure Of Coil 1a Of Human Vimentin	0	8.742	51	3	59	1	39	4.7	4.64	1266	3			structural molecule activity	Pf00038								0	0.906	2.153	0.01	0.84064	0.824876	8.17429e-17	22.65	65.85		89.3	212.2		98.5	33.88	52.12			112615	80157.4		90119.2	45709.3
FALSE	High	Master Protein	260513860	MHC class I antigen, partial [Homo sapiens]	0	8.709	13	2	12	1	181	21	5.67	533	2				Pf00129								0	0.139	2.401	0.624	0.0132108	0.824876	0.841281	88.07	108.34	85.77	12.8	221	74.2	92			75.56	87.78		6468.76
FALSE	High	Master Protein	1034562188	PREDICTED: F-actin-capping protein subunit alpha-1 isoform X1 [Homo sapiens]	0	8.667	8	2	10	1	318	36.5	5.85	219	2	cell organization and biogenesis;cellular component movement;coagulation;defense response;regulation of biological process;response to stimulus;transport	cytoskeleton;cytosol;extracellular	protein binding	Pf01267	829	CAPZA1	1					0	0.289	0.706	0.358	0.235906	0.824876	0.306707	21.04	77.72	25.92	49.1	120	60.9	169.9	30.1	102.9	24.35		33128.5	66041.5		52398.8
FALSE	High	Master Protein	695271700	neutrophil defensin 1 isoform 1 preproprotein [Homo sapiens]	0	8.614	19	3	13	3	101	11	7.65	162	3	cell organization and biogenesis;cellular component movement;defense response;regulation of biological process;response to stimulus;transport	extracellular;organelle lumen		Pf00323, Pf00879	728358; 1667	DEFA1B; DEFA1	8					0	0.073	0.103	0.155	0.000396109	0.00670428	0.00813385	72.96	57.56	102.72	17.1	27.9	38.3	316.7	105.62	40.41	97.33	21.58	75944.7	52681.3	140418	600174	165456
FALSE	High	Master Protein	156151394	heterogeneous nuclear ribonucleoprotein R isoform 1 [Homo sapiens]	0	8.514	4	2	6	1	636	71.2	8.13	118	2	metabolic process;regulation of biological process	endoplasmic reticulum;spliceosomal complex	protein binding;RNA binding	Pf00076, Pf13893, Pf14259	10236	HNRNPR	1; CHR_HSCHR1_4_CTG3	mRNA Processing	ENSG00000282958.1; ENSG00000125944.18			1	0.27	0.32	0.839	0.190831	0.405246	0.841281	83.06	77.68	82.19	57.7	62.4	127.5	152.4	58.25	83.33	96.93	61.64	8.51195e+06	1.22023e+07	2.31478e+07	3.06562e+07	5.70386e+06
FALSE	High	Master Protein	190247	snRNP polypeptide B [Homo sapiens]	0	8.489	13	3	18	3	285	29.7	10.07	307	3	cell organization and biogenesis;metabolic process;transport	cytosol;nucleus;spliceosomal complex	protein binding;RNA binding	Pf01423	6628	SNRPB	20	mRNA Processing				1	1.692	1.825	0.963	0.871051	0.859665	0.906683	94.59	82.85	76.29	158.3	152.8	29.4	59.5	25.8	9.59	75.06	93.6	816049	1.21649e+06	1.04296e+06	778295	1.53243e+06
FALSE	High	Master Protein	194382324	unnamed protein product [Homo sapiens]	0	8.474	6	3	18	3	535	60.1	4.42	430	3	metabolic process;regulation of biological process;response to stimulus	endoplasmic reticulum;organelle lumen	metal ion binding;protein binding	Pf07915, Pf12999, Pf13015	5589	PRKCSH	19					0	3.34	2.548	0.564	0.84064	0.824876	0.786409	78.04	88.24	82.96	168.9	154	52.2	24.9	13.88	31.56	54.28	111.33	1.17007e+06	924885	869168	850960	1.05073e+06
FALSE	High	Master Protein	426336621	PREDICTED: 60S ribosomal protein L31 isoform 5 [Gorilla gorilla gorilla]	0	8.46	18	2	22	2	130	15.1	10.37	386	2	metabolic process	ribosome	structural molecule activity	Pf01198	101128896	RPL31	2A; 2a		ENSGGOG00000006432.2			0	2.611	2.332	1.646	0.84064	0.824876	0.841281	65.72	64.85	64.67	145.4	116.8	87.7	50.1	18.82	21.41	37.86	55.03	900273	888172	678586	1.11456e+06	1.15321e+06
FALSE	High	Master Protein	409107174	Chain A, Crystal Structure Of The Rab 6a'(Q72l)	0	8.432	16	3	13	3	216	24.6	6.55	89	3	regulation of biological process;response to stimulus		nucleotide binding	Pf00025, Pf00071, Pf02421, Pf08477, Pf09439								0	1.63	1.558	0.79	0.899389	0.947466	0.841281	71.14	79.57	75.3	172.4	159.5	40.3	27.9	16.93	12.56	94.42	124.15	937393	862153	829474	568009	950849
FALSE	High	Master Protein	14625929	immunoglobulin kappa light chain variable region [Homo sapiens]	0	8.406	16	1	13	1	97	10.7	6.54	986	1				Pf07686								0	4.376	7.534	2.96	0.602083	0.203329	0.489743	31.35	37.41	30.63	102	203.3	70.8	23.9	40.29	26.83	34.98	29.5	1.01568e+06	1.02029e+06	2.00037e+06	1.20164e+06	670855
FALSE	High	Master Protein	119570071	ARP1 actin-related protein 1 homolog A, centractin alpha (yeast), isoform CRA_b [Homo sapiens]	0	8.386	4	1	3	1	376	42.6	6.48	125	1	regulation of biological process;transport	cytoplasm;cytoskeleton;cytosol	nucleotide binding;protein binding	Pf00022	10121	ACTR1A	10					0
FALSE	High	Master Protein	337926	splicing factor [Homo sapiens]	0	8.374	14	3	26	3	221	25.6	11.88	546	3	metabolic process;regulation of biological process;response to stimulus;transport	cytosol;nucleus;spliceosomal complex	protein binding;RNA binding	Pf00076, Pf13893, Pf14259	6427	SRSF2	17	mRNA Processing				1	2.788	2.127	1.726	0.84064	0.824876	0.841281	74.46	68.63	72.09	145.1	124.9	86.1	43.9	25.7	27.28	55.3	82.14	1.50109e+06	1.66307e+06	2.50762e+06	2.48063e+06	2.70469e+06
FALSE	High	Master Protein	119589356	ELAV (embryonic lethal, abnormal vision, Drosophila)-like 1 (Hu antigen R), isoform CRA_b [Homo sapiens]	0	8.332	5	2	10	2	445	50.4	11.59	167	2	development;metabolic process;regulation of biological process	cytoplasm;cytosol;membrane;nucleus	protein binding;RNA binding	Pf00076, Pf13893, Pf14259	1994	ELAVL1	19					0	0.432	0.48	0.439	0.663851	0.744436	0.502659	56.48	50.1	73.64	80	84.8	86.5	148.7	24.83	14.22	40.51	55.97	461536	544409	589499	803082	802297
FALSE	High	Master Protein	119589091	tripeptidyl peptidase I, isoform CRA_a [Homo sapiens]	0	8.314	5	2	5	2	572	62.2	6.65	44	2	cell differentiation;cell organization and biogenesis;metabolic process	mitochondrion;organelle lumen;vacuole	catalytic activity;metal ion binding;protein binding	Pf09286	1200	TPP1	11					0	0.662	0.6	1.164	0.84064	0.824876	0.967169	38.72	50.08	39.21	86	79.3	138.3	96.4	32.72	27.16	42.41	53.66	405186	522106	231993	586610	411637
FALSE	High	Master Protein	48734757	Ribosomal protein L29 [Homo sapiens]	0	8.288	14	2	15	2	161	17.9	11.66	315	2	cell organization and biogenesis;metabolic process;transport	cytosol;membrane;ribosome	protein binding;RNA binding;structural molecule activity	Pf01779	6159	RPL29	3	Cytoplasmic Ribosomal Proteins				1	4.311	3.417	1.938	0.620338	0.824876	0.841281	49.48	52.64	37.33	153.2	147.8	69.9	29.1	20.81	24.81	54.04	62	678860	655727	505694	853349	819078
FALSE	High	Master Protein	297787706	Chain E, The Crystal Structure Of Asap3 In Complex With Arf6 In Trans State	0	8.247	4	2	6	2	497	54.7	6.44	120	2	regulation of biological process;response to stimulus		catalytic activity;enzyme regulator activity;nucleotide binding;protein binding;signal transducer activity	Pf00023, Pf00025, Pf00071, Pf00503, Pf01412, Pf04670, Pf08477, Pf09439, Pf12796, Pf13606, Pf13637, Pf13857								0	0.988	0.9	0.685	0.84064	0.824876	0.841281	44.73	46.3	50.65	132.5	97.4	41.7	128.4	18.83	32.57	47.36	49.78	889576	642861	996402	677052	838236
FALSE	High	Master Protein	189053311	unnamed protein product [Homo sapiens]	0	8.222	21	3	3	3	105	11.7	7.18	50	3	regulation of biological process;response to stimulus;transport	cytoplasm;extracellular;nucleus;organelle lumen	metal ion binding;protein binding	Pf00036, Pf01023, Pf13499	6282	S100A11	1					0	0.574	0.31	0.323	0.84064	0.372855	0.213786	44.79	127.22	50.31	43.9	52.6	78.1	225.4	24.94	145.84	42.75	96.38	38927.2	33369.5	29362.8	51201.8	27242.2
FALSE	High	Master Protein	189065555	unnamed protein product [Homo sapiens]	0	8.208	5	3	14	3	474	52.4	5.67	188	3	metabolic process;response to stimulus	cytosol	catalytic activity;metal ion binding;nucleotide binding;protein binding	Pf03199, Pf03917	2937	GSS	20	Glutathione metabolism; Trans-sulfuration and one carbon metabolism				2	1.118	1.003	0.893	0.907788	0.856076	0.841281	39.19	25.35	39.22	115.1	115.5	99.6	69.8	20.52	35.34	36.15	52.67	529028	613689	596704	705886	900279
FALSE	High	Master Protein	767960624	PREDICTED: inter-alpha-trypsin inhibitor heavy chain H5 isoform X1 [Homo sapiens]	0	8.166	3	3	10	3	967	107.2	8.24	147	3	metabolic process;regulation of biological process	extracellular	enzyme regulator activity	Pf00092, Pf06668, Pf08487, Pf10138, Pf13519, Pf13768	80760	ITIH5	10					0	2.764	1.745	1.671	0.84064	0.89423	0.841281	86.47	88.17	89.25	134.4	132.7	80.8	52.1	41.93	16.81	58.48	79.99	702830	1.38143e+06	846596	696103	1.59677e+06
FALSE	High	Master Protein	14277700	40S ribosomal protein S12 [Homo sapiens]	0	8.145	24	2	11	2	132	14.5	7.21	127	2	cell organization and biogenesis;metabolic process;transport	cytoplasm;cytosol;membrane;ribosome	RNA binding;structural molecule activity	Pf01248	6206	RPS12	6	Cytoplasmic Ribosomal Proteins	ENSG00000112306.7	Ribosome	Peptide chain elongation; Eukaryotic Translation Termination; Viral mRNA Translation; Formation of the ternary complex, and subsequently, the 43S complex; L13a-mediated translational silencing of Ceruloplasmin expression; Selenocysteine synthesis; Nonsense Mediated Decay (NMD) independent of the Exon Junction Complex (EJC); Nonsense Mediated Decay (NMD) enhanced by the Exon Junction Complex (EJC)…	38	1.938	2.042	2.395	0.84064	0.824876	0.672977	48.18	36.79	56.53	125.2	153.1	54.9	66.9	61.57	35.09	73.33	41.45	1.03075e+06	910113	478854	642502	1.55744e+06
FALSE	High	Master Protein	74136883	heterogeneous nuclear ribonucleoprotein U isoform a [Homo sapiens]	0	8.106	3	2	10	2	825	90.5	6	346	2	cell differentiation;metabolic process;regulation of biological process;response to stimulus	cell surface;chromosome;cytoplasm;membrane;nucleus;spliceosomal complex	DNA binding;nucleotide binding;protein binding;RNA binding	Pf00622, Pf13671	3192	HNRNPU	1	mRNA Processing	ENSG00000153187.18	Spliceosome	mRNA Splicing - Major Pathway	6	2.335	2.388	0.845	0.84064	0.824876	0.841281	63.18	84.26	11.67	172.1	154.7	47.8	25.4	9.44	16.68		85.44	1.11512e+06	1.11168e+06	992073	1.00014e+06	1.27494e+06
FALSE	High	Master Protein	5031863	galectin-3-binding protein precursor [Homo sapiens]	0	8.101	5	2	3	2	585	65.3	5.27	49	2	defense response;regulation of biological process;response to stimulus;transport	extracellular;membrane;organelle lumen	protein binding;receptor activity	Pf00530, Pf07707	3959	LGALS3BP	17		ENSG00000108679.12		Platelet degranulation	4	0.251	0.426	0.01	0.14944	0.583061	8.17429e-17	23.29	59.52		51.2	120.8		228	5.37	61.25		42.6			101634	94203.5
FALSE	High	Master Protein	119580409	hCG2010544 [Homo sapiens]	0	8.017	24	2	7	2	135	15.6	9.61	49	2	metabolic process	ribosome	structural molecule activity	Pf00833	402057	RPS17P16	22					0	2.085	2.215	1.845	0.84064	0.824876	0.841281	92.65	90.47	89.81	103.2	132.7	116.5	47.6	28.87	31.9	48.77	86.73	119926	173847	88949.3	151103	208963
FALSE	High	Master Protein	38026	Zn-alpha2-glycoprotein [Homo sapiens]	0	8.011	9	2	24	2	302	34.7	6.05	505	2	metabolic process;regulation of biological process;response to stimulus;transport	extracellular;membrane;nucleus	catalytic activity;protein binding;transporter activity	Pf00129, Pf07654	563	AZGP1	7					0	0.091	0.055	0.148	0.00142719	0.000264933	0.00608437	57.8	34.15	36.54	25.9	16.2	41.8	316.1	49.24	11.7	34.66	35.79	717198	217523	607926	431298	316616
FALSE	High	Master Protein	62089138	prosaposin variant [Homo sapiens]	0	8.007	5	3	26	3	530	58.7	5.1	296	3	cell differentiation;metabolic process;regulation of biological process;response to stimulus;transport	extracellular;membrane;mitochondrion;organelle lumen;vacuole	catalytic activity;enzyme regulator activity;protein binding	Pf02199, Pf03489, Pf05184	5660	PSAP	10					0	0.653	0.586	0.825	0.84064	0.824876	0.841281	76.62	81.47	79.45	88.1	65.2	110.6	136.1	34.84	38.52	38.58	52.41	833937	1.28427e+06	1.45772e+06	2.19858e+06	1.32041e+06
FALSE	High	Master Protein	194387844	unnamed protein product [Homo sapiens]	0	7.918	4	2	8	2	616	69.7	5.67	138	2	cell organization and biogenesis;metabolic process;regulation of biological process	cytosol	catalytic activity;protein binding;RNA binding	Pf00076, Pf14259	1975	EIF4B	12	Translation Factors; Interferon type I signaling pathways				2	2.362	2.339	1.164	0.84064	0.824876	0.967208	67.78	47.7	62.82	160.3	173.3	21.2	45.1	34.47	20.33		86.06	449827	503015	128195	447399	396672
FALSE	High	Master Protein	7212809	EH domain containing 3 [Homo sapiens]	0	7.821	6	3	9	3	546	61.9	6.51	22	3	cell organization and biogenesis;coagulation;metabolic process;regulation of biological process;transport	cytoplasm;cytosol;membrane;nucleus	metal ion binding;nucleotide binding;protein binding	Pf00350, Pf01926, Pf12763	30845	EHD3	2					0	1.752	2.242	1.21	0.847453	0.824876	0.963761	34.69	25.57	44.06	137.1	140.2	37.5	85.2	54.05	30.2	121.17	37.5	948460	783829	325913	371374	937051
FALSE	High	Master Protein	150170672	thrombospondin type-1 domain-containing protein 7A precursor [Homo sapiens]	0	7.807	2	3	3	3	1657	185.2	7.43	30	3	cell differentiation	extracellular;membrane		Pf00090	221981	THSD7A	7		ENSG00000005108.15		O-glycosylation of TSR domain-containing proteins; Defective B3GALTL causes Peters-plus syndrome (PpS)	8	1.797	0.967	2.054	0.84064	0.840897	0.841281	80.92	83.71	92.14	130.6	89.8	102.2	77.5	77.55	28.46	42.23	29.33	95444.5	127381	138417	224130	590339
FALSE	High	Master Protein	998746443	immunoglobulin heavy chain V region, partial [Homo sapiens]	0	7.798	29	2	4	1	109	11.9	7.96	0	2				Pf00047, Pf07679, Pf07686, Pf13927								0	100	100		9.9518e-17	9.61513e-17					204.7	195.3			79.5	74.51			124200	80835.5	512577	260561
FALSE	High	Master Protein	155722983	heat shock protein 75 kDa, mitochondrial isoform 1 precursor [Homo sapiens]	0	7.729	2	1	11	1	704	80.1	8.21	591	1	metabolic process;regulation of biological process;response to stimulus	membrane;mitochondrion;organelle lumen	nucleotide binding;protein binding;RNA binding	Pf00183, Pf02518, Pf13589	10131	TRAP1	16	TNF alpha Signaling Pathway; TGF-beta Signaling Pathway	ENSG00000126602.10		Respiratory electron transport	6	2.085	4.758	5.797	0.84064	0.566955	0.0476882	135.69	121.31	130.55	100.9	115.8	156.3	27	58.02	44.71		113.04	64836.3	1.60455e+06	1.16057e+06	1.79085e+06	1.91766e+06
FALSE	High	Master Protein	5174449	histone H1x [Homo sapiens]	0	7.721	10	2	6	2	213	22.5	10.76	53	2	cell organization and biogenesis	chromosome;nucleus	DNA binding;protein binding;RNA binding	Pf00538	8971	H1FX	3		ENSG00000184897.5			0	3.436	2.581	1.159	0.84064	0.824876	0.971096	26.67	28.71	45.03	185.8	131	44.6	38.5	24.37	20.45	43.29		1.5269e+06	1.32168e+06	1.46827e+06	842276	1.639e+06
FALSE	High	Master Protein	109693184	immunoglobulin light chain variable region [Homo sapiens]	0	7.677	15	1	1	1	110	11.7	7.96	71	1				Pf07686								0		100			9.61513e-17						400
FALSE	High	Master Protein	4885371	histone H1.0 [Homo sapiens]	0	7.586	14	3	22	3	194	20.9	10.84	164	3	cell organization and biogenesis;metabolic process	chromosome;cytoskeleton;Golgi;nucleus	DNA binding;protein binding;RNA binding	Pf00538	3005	H1F0	22		ENSG00000189060.5		Formation of Senescence-Associated Heterochromatin Foci (SAHF); Activation of DNA fragmentation factor	10	1.215	2.65	0.71	0.930551	0.824876	0.841281	108.46	87.94	111.12	115.8	189.1	49.9	45.2	39.06	33.82	60.84	78.82	1.27988e+06	1.15565e+06	1.05187e+06	682814	2.17072e+06
FALSE	High	Master Protein	469474583	Chain B, Complex Structure Of Ospi And Ubc13	0	7.375	12	2	15	2	172	19.3	7.71	74	2			protein binding	Pf00179, Pf05773								0	1.231	1.316	1.387	0.940217	0.974676	0.850052	54.21	50.97	74.75	104.4	111.8	113.6	70.2	17.32	15.99	31.35	70.44	718443	582059	558936	632801	863298
FALSE	High	Master Protein	194376418	unnamed protein product [Homo sapiens]	0	7.336	10	3	11	3	335	37.5	6.14	184	3	cell organization and biogenesis;cellular component movement;coagulation;regulation of biological process;transport	cytoplasm;cytoskeleton;cytosol	protein binding	Pf01115	832	CAPZB	1					0	1.061	1.486	0.729	0.869961	0.954579	0.841281	32.79	51.86	36.98	148.3	157.5	67.7	26.5	37.21	34.64	45.89	108.56	146349	522681	505200	370027	558818
FALSE	High	Master Protein	16550864	unnamed protein product [Homo sapiens]	0	7.303	4	1	3	1	343	36.9	5.44	91	1	metabolic process		catalytic activity	Pf00077, Pf09668, Pf13650	151516	ASPRV1	2					0	0.01	0.01	0.01	9.9518e-17	9.61513e-17	8.17429e-17							400				55.51
FALSE	High	Master Protein	62897161	plastin 3 variant [Homo sapiens]	0	7.288	3	2	9	2	630	70.7	5.68	160	2	cell organization and biogenesis	cytoplasm;cytosol;membrane	metal ion binding;protein binding	Pf00307, Pf13499	5358	PLS3	X					0	3.498	3.38	2.467	0.84064	0.824876	0.626395	55.07	59.77	66.68	157.6	152.4	64.1	26	28.25	26.97		54.92	1.26108e+06	851788	805182	629809	1.02553e+06
FALSE	High	Master Protein	13774112	anti TNF-alpha antibody heavy-chain Fab fragment [Homo sapiens]	0	7.266	9	2	21	1	222	23.4	8.68	545	2				Pf07654, Pf07686								0		100	100		9.61513e-17	8.17429e-17					180.3	219.7			46.62	64.15
FALSE	High	Master Protein	46254100	immunoglobulin heavy chain [Homo sapiens]	0	7.266	15	2	22	1	171	18.3	7.75	545	2				Pf07686								0	1.281	1.531	0.01	0.970305	0.954579	8.17429e-17	28.35	20.17		133.1	162		104.9	22.07	13.71		16.47	692312	562150	374535	453110	623653
FALSE	High	Master Protein	936697130	vitamin K-dependent protein S isoform 1 precursor [Homo sapiens]	0	7.153	3	2	3	2	708	78.8	5.74	55	2	cellular component movement;coagulation;metabolic process;regulation of biological process;transport	cell surface;extracellular;membrane;organelle lumen	enzyme regulator activity;metal ion binding	Pf00054, Pf00594, Pf02210, Pf06247, Pf07645, Pf12662, Pf12947, Pf14670	5627	PROS1	3	Complement and Coagulation Cascades				1	100	100		9.9518e-17	9.61513e-17					284.7	115.3			107.94	8.02			330582	758112	1.66889e+06	55246.3	202495
FALSE	High	Master Protein	12653819	Keratin 18 [Homo sapiens]	0	7.146	6	3	112	2	430	48	5.53	2271	3	cell death;cell organization and biogenesis;regulation of biological process;response to stimulus;transport	cytoplasm;cytosol	protein binding;RNA binding;structural molecule activity	Pf00038	3875	KRT18	12	Pathogenic Escherichia coli infection				1	1.969	0.537	1.472	0.84064	0.824876	0.841281	36.37	56.53	57.52	167.7	42.7	104.5	85.2		57.95	54.6	31.8	724255
FALSE	High	Master Protein	194739599	epididymis luminal protein 9 [Homo sapiens]	0	7.133	4	2	2	2	501	54.8	6.92	43	2	metabolic process;regulation of biological process	cytoplasm;cytosol	catalytic activity;enzyme regulator activity;nucleotide binding	Pf00171, Pf05893, Pf07368	216	ALDH1A1	9	Folate-Alcohol and Cancer Pathway; Fatty Acid Omega Oxidation; Tryptophan metabolism; Vitamin A and Carotenoid Metabolism				4	1.041	0.783	0.906	0.857717	0.824876	0.846967	39.74	50.67	27.63	90.4	125.8	99.2	84.5	21.25		21.78	61.95		224747	329630	363408	376378
FALSE	High	Master Protein	116008192	myosin light chain kinase, smooth muscle isoform 1 [Homo sapiens]	0	7.08	1	2	3	2	1914	210.6	6.15	61	2	cell organization and biogenesis;metabolic process;regulation of biological process;response to stimulus	cytoplasm;cytoskeleton;cytosol	catalytic activity;metal ion binding;nucleotide binding;protein binding	Pf00041, Pf00047, Pf00069, Pf07679, Pf07714, Pf08205, Pf13895, Pf13927	4638	MYLK	3	MicroRNAs in cardiomyocyte hypertrophy; Endothelin Pathways; Focal Adhesion; Association Between Physico-Chemical Features and Toxicity Associated Pathways; Regulation of Actin Cytoskeleton	ENSG00000065534.18	Calcium signaling pathway; Oxytocin signaling pathway; Regulation of actin cytoskeleton; Vascular smooth muscle contraction; Platelet activation; Gastric acid secretion; Focal adhesion; cGMP-PKG signaling pathway	RHO GTPases activate PAKs; Smooth Muscle Contraction	19	0.604	0.47	0.84	0.84064	0.712935	0.841281	83.85	87.71	59.23	95.6	77.1	89.6	137.6	19.36	28.47	33.93	41.46	549904	447542	468440	690204	411277
FALSE	High	Master Protein	62087780	ribosomal protein L21 variant [Homo sapiens]	0	7.05	9	1	9	1	163	18.9	10.54	146	1	metabolic process	ribosome	structural molecule activity	Pf01157	641293	RPL21P19	1					0	2.321	2.729	0.651	0.84064	0.824876	0.841281	63.23	66.66	79.79	160.3	149.3	41.8	48.6	37.86	29.97	81.92	68.26	460796	346503	183822	339756	338613
FALSE	High	Master Protein	62087230	poly(rC)-binding protein 2 isoform b variant [Homo sapiens]	0	7.05	9	3	5	1	373	39.5	7.06	28	3	defense response;metabolic process;regulation of biological process;response to stimulus	cytoplasm;cytosol;membrane;nucleus	DNA binding;protein binding;RNA binding	Pf00013, Pf13014	5094	PCBP2	12	mRNA Processing				1	1.01	0.967	1.513	0.84064	0.840897	0.841281	24.08	21.71	23.1	91.2	90.9	131.2	86.7	14.6	16.03		21.77	244368	289938	279439	222058	323624
FALSE	High	Master Protein	1034675221	PREDICTED: zinc finger protein 185 isoform X1 [Homo sapiens]	0	7.023	3	2	10	2	766	81.4	7.72	188	2		cytoplasm;cytoskeleton	metal ion binding;protein binding	Pf00412	7739	ZNF185	X					0	0.959	0.829	0.637	0.84064	0.824876	0.841281	54.41	49.28	56.71	127.7	110.7	75.6	86	22.45	19.58	53.56	29.97	438284	395135	275777	469200	553924
FALSE	High	Master Protein	79158545	RSU1 protein, partial [Homo sapiens]	0	7.007	9	2	3	2	280	31.3	9.09	33	2	regulation of biological process;response to stimulus	cytosol	protein binding	Pf12799, Pf13855	6251	RSU1	10					0	0.596	0.514	0.876	0.84064	0.824876	0.841281	47.34	42.02	52.57	117.6	96.7	26.1	159.7	21.78	14.05	122.49	27.68	604428	611860	732522	847175	524908
FALSE	High	Master Protein	15342049	Ribosomal protein S6 [Homo sapiens]	0	6.978	8	2	25	2	249	28.7	10.9	434	2	cell death;cell differentiation;cell organization and biogenesis;cell proliferation;metabolic process;regulation of biological process;response to stimulus;transport	cytosol;membrane;nucleus;ribosome	protein binding;RNA binding;structural molecule activity	Pf01092	6194	RPS6	9	IL-5 Signaling Pathway; Human Thyroid Stimulating Hormone (TSH) signaling pathway; Leptin signaling pathway; Follicle Stimulating Hormone (FSH) signaling pathway; Prolactin Signaling Pathway; Interleukin-11 Signaling Pathway; Oncostatin M Signaling Pathway; Brain-Derived Neurotrophic Factor (BDNF) signaling pathway; Kit receptor signaling pathway; VEGFA-VEGFR2 Signaling Pathway; Cytoplasmic Ribos…				13	3.773	2.919	1.664	0.805488	0.824876	0.841281	37.31	58.44	56.95	181.5	115.7	68.1	34.7	29.08	45.01	61.85	38.49	2.32053e+06	1.69666e+06	1.04953e+06	2.18672e+06	2.46638e+06
FALSE	High	Master Protein	119584080	sorbin and SH3 domain containing 3, isoform CRA_d [Homo sapiens]	0	6.924	2	1	4	1	725	81.1	9.06	191	1	cell organization and biogenesis;regulation of biological process	cytoskeleton;cytosol;nucleus	protein binding;structural molecule activity	Pf00018, Pf02208, Pf07653, Pf14604	10174	SORBS3	8					0	0.726	0.807	0.715	0.84064	0.824876	0.841281	21.23	30.38	26.96	89.5	99.4	88	123.1	19.43	26.54	30.59		123677	153103	191284	115886	164807
FALSE	High	Master Protein	394025704	actin-related protein 2/3 complex subunit 5 isoform 2 [Homo sapiens]	0	6.9	12	2	18	2	154	16.6	6.02	271	2	cell organization and biogenesis;cellular component movement;regulation of biological process;response to stimulus;transport	cytoplasm;cytoskeleton;cytosol;endosome;extracellular;organelle lumen	protein binding;structural molecule activity	Pf04699	10092	ARPC5	1	Pathogenic Escherichia coli infection; Regulation of Actin Cytoskeleton	ENSG00000162704.15			2	1.657	1.917	0.914	0.885929	0.847316	0.856727	62.75	55.69	61.09	106	152.9	71.2	69.9	28.51	14.47	21.97	52.61	382074	443235	327071	345166	584980
FALSE	High	Master Protein	5031599	actin-related protein 2/3 complex subunit 2 [Homo sapiens]	0	6.864	9	3	5	3	300	34.3	7.36	25	3	cell organization and biogenesis;cellular component movement;regulation of biological process;response to stimulus	cytoplasm;cytoskeleton;cytosol;endosome;membrane	protein binding;structural molecule activity	Pf04045	10109	ARPC2	2	Pathogenic Escherichia coli infection	ENSG00000163466.15	Pathogenic Escherichia coli infection; Shigellosis; Regulation of actin cytoskeleton; Endocytosis; Bacterial invasion of epithelial cells; Fc gamma R-mediated phagocytosis; Salmonella infection	EPHB-mediated forward signaling; Clathrin-mediated endocytosis; RHO GTPases Activate WASPs and WAVEs; Regulation of actin dynamics for phagocytic cup formation	23	2.427	2.778	0.799	0.84064	0.824876	0.841281	42.23	57.36	17.68	162.7	190.4	17.1	29.8	54.44	44.42	90.76	45.62	621764	574519	186889	132888	742305
FALSE	High	Master Protein	119580972	ribosomal protein L19, isoform CRA_d [Homo sapiens]	0	6.774	12	3	28	3	216	25.7	11.27	328	3	cell organization and biogenesis;metabolic process;transport	cytosol;membrane;ribosome	protein binding;RNA binding;structural molecule activity	Pf01280	6143	RPL19	17	Cytoplasmic Ribosomal Proteins				1	6.18	4.985	3.224	0.241251	0.566299	0.398507	116.03	106.36	80.21	177	143.2	65.6	14.2	27.58	52.71	53.66	73.39	1.68799e+06	1.64572e+06	786432	1.69302e+06	2.06057e+06
FALSE	High	Master Protein	3002951	breakpoint cluster region protein 1 [Homo sapiens]	0	6.713	17	1	5	1	138	15.5	6.54	56	1	cell organization and biogenesis;metabolic process;regulation of biological process;response to stimulus;transport	chromosome;cytoplasm;cytosol;nucleus	DNA binding;protein binding	Pf02961	8815	BANF1	11					0	1.1	1.207	0.01	0.89554	0.952104	8.17429e-17	53.21	36.35		133.1	146		121	50.24	34.31		18.55	373036	498743	462971	180201	768739
FALSE	High	Master Protein	78100780	Chain A, The Structure Of Erk2 In Complex With A Small Molecule Inhibitor	0	6.709	6	2	4	2	368	42.2	6.6	91	2	metabolic process		catalytic activity;nucleotide binding	Pf00069, Pf01636, Pf07714								0	1.086	1.258	0.878	0.884814	0.954579	0.841281	35.63	35.09	78.12	142.1	158	53.4	46.4	44.28	34.04	109.6	67.5	340777	309615	309967	105504	340342
FALSE	High	Master Protein	13904870	40S ribosomal protein S5 [Homo sapiens]	0	6.673	5	2	25	2	204	22.9	9.72	406	2	cell organization and biogenesis;metabolic process;regulation of biological process;transport	cytosol;membrane;ribosome	protein binding;RNA binding;structural molecule activity	Pf00177	6193	RPS5	19	Cytoplasmic Ribosomal Proteins	ENSG00000083845.8	Ribosome	Peptide chain elongation; Eukaryotic Translation Termination; Viral mRNA Translation; Formation of the ternary complex, and subsequently, the 43S complex; L13a-mediated translational silencing of Ceruloplasmin expression; Selenocysteine synthesis; Nonsense Mediated Decay (NMD) independent of the Exon Junction Complex (EJC); Nonsense Mediated Decay (NMD) enhanced by the Exon Junction Complex (EJC)…	38	2.943	2.666	1.997	0.84064	0.824876	0.841281	64.12	73.16	80.96	174.8	124.5	87.3	13.4	20.68	33.65	39.31	94.06	1.74888e+06	1.64656e+06	926596	1.56392e+06	1.76937e+06
FALSE	High	Master Protein	4506707	40S ribosomal protein S25 [Homo sapiens]	0	6.645	15	2	23	2	125	13.7	10.11	302	2	cell organization and biogenesis;metabolic process;transport	cytosol;nucleus;ribosome	catalytic activity;nucleotide binding;protein binding;RNA binding;structural molecule activity	Pf03297	6230	RPS25	11; CHR_HG2217_PATCH	Cytoplasmic Ribosomal Proteins	ENSG00000280831.2; ENSG00000118181.10	Ribosome	Peptide chain elongation; Eukaryotic Translation Termination; Viral mRNA Translation; Formation of the ternary complex, and subsequently, the 43S complex; L13a-mediated translational silencing of Ceruloplasmin expression; Selenocysteine synthesis; Nonsense Mediated Decay (NMD) independent of the Exon Junction Complex (EJC); Nonsense Mediated Decay (NMD) enhanced by the Exon Junction Complex (EJC)…	38	2.665	2.602	1.82	0.84064	0.824876	0.841281	91.32	108.19	110.7	195.4	158.4	35.6	10.6	24.92	40.74	54.3	116.56	2.00271e+06	1.55004e+06	1.21957e+06	1.26034e+06	1.80384e+06
FALSE	High	Master Protein	158256226	unnamed protein product [Homo sapiens]	0	6.599	2	2	18	1	1231	138.9	6.71	727	2	defense response;metabolic process;regulation of biological process;response to stimulus	extracellular	protein binding	Pf00084	3075	CFH	1	Complement and Coagulation Cascades				1	100	100	100	9.9518e-17	9.61513e-17	8.17429e-17				35.8	53.2	311		139.25	51.71			51121.3	78162.7	544115	57102.3
FALSE	High	Master Protein	225734040	Chain D, Crystal Structure Of Human Spliceosomal U1 Snrnp	0	6.561	15	2	10	2	126	13.9	10.18	182	2				Pf01423								0	1.12	0.972	1.127	0.909185	0.843839	0.996385	61.5	63.04	47.4	119	105.5	89.4	86.2	19.57	14.58	55.94	25.81	1.10225e+06	894584	1.04336e+06	1.25497e+06	1.57218e+06
FALSE	High	Master Protein	19923262	ras-related protein Rab-5A isoform 1 [Homo sapiens]	0	6.55	11	2	8	1	215	23.6	8.15	80	2	cell organization and biogenesis;coagulation;metabolic process;regulation of biological process;response to stimulus;transport	cytoplasm;cytoskeleton;cytosol;endosome;membrane	catalytic activity;nucleotide binding;protein binding	Pf00009, Pf00025, Pf00071, Pf04670, Pf08477	5868	RAB5A	3	Amyotrophic lateral sclerosis (ALS); VEGFA-VEGFR2 Signaling Pathway; EGF/EGFR Signaling Pathway	ENSG00000144566.10	Vasopressin-regulated water reabsorption; Amoebiasis; Amyotrophic lateral sclerosis (ALS); Tuberculosis; Ras signaling pathway; Phagosome; Endocytosis	TBC/RABGAPs; Clathrin-mediated endocytosis; Synthesis of PIPs at the plasma membrane; RAB GEFs exchange GTP for GDP on RABs; Factors involved in megakaryocyte development and platelet production; RAB geranylgeranylation	26	100	100	100	9.9518e-17	9.61513e-17	8.17429e-17				140.4	138.5	121.1		26.18	25.83	25.21			91808.7	90987.7	61797.9
FALSE	High	Master Protein	238776833	THO complex subunit 4 [Homo sapiens]	0	6.488	4	1	3	1	264	27.5	11.05	17	1	cell differentiation;metabolic process;regulation of biological process;response to stimulus;transport	cytosol;membrane;spliceosomal complex	protein binding;RNA binding	Pf00076, Pf13893, Pf14259	10189	ALYREF	17		ENSG00000183684.7	RNA transport; Spliceosome; Herpes simplex infection; mRNA surveillance pathway		4	0.179	0.168	0.383	0.0414148	0.0536081	0.385278	36.29	47.85	32.81	40.7	38.1	80.3	240.9	41.21	56.89	28.33	19.02	44303.1	53082.2		103983	57896
FALSE	High	Master Protein	119608008	ribosomal protein L35, isoform CRA_b [Homo sapiens]	0	6.488	10	2	16	2	196	21.7	10.89	62	2	cell organization and biogenesis;metabolic process;transport	cytosol;membrane;ribosome	RNA binding;structural molecule activity	Pf00831	11224	RPL35	9	Cytoplasmic Ribosomal Proteins				1	4.907	3.657	3.951	0.450494	0.824876	0.205339	59.13	54.29	92.58	157.8	114.6	109.5	18.1	21.44	25.27	54.32	59.97	1.02594e+06	919893	1.11739e+06	1.37983e+06	1.38663e+06
FALSE	High	Master Protein	119608154	lipocalin 2 (oncogene 24p3), isoform CRA_a [Homo sapiens]	0	6.467	6	1	1	1	247	27.9	9.22	51	1	cell communication;cell organization and biogenesis;cellular homeostasis;defense response;regulation of biological process;response to stimulus;transport	cytosol;extracellular;organelle lumen	metal ion binding;protein binding;transporter activity	Pf00061	3934	LCN2	9					0		100			9.61513e-17						400
FALSE	High	Master Protein	4506669	60S acidic ribosomal protein P1 isoform 1 [Homo sapiens]	0	6.462	14	1	2	1	114	11.5	4.32	63	1	cell organization and biogenesis;metabolic process;regulation of biological process;transport	cytosol;ribosome	enzyme regulator activity;protein binding;structural molecule activity	Pf00428	6176	RPLP1	15	Cytoplasmic Ribosomal Proteins	ENSG00000137818.11	Ribosome	Peptide chain elongation; Eukaryotic Translation Termination; Viral mRNA Translation; L13a-mediated translational silencing of Ceruloplasmin expression; Nonsense Mediated Decay (NMD) independent of the Exon Junction Complex (EJC); Selenocysteine synthesis; Nonsense Mediated Decay (NMD) enhanced by the Exon Junction Complex (EJC); GTP hydrolysis and joining of the 60S ribosomal subunit; Major path…	34	100	100		9.9518e-17	9.61513e-17					198	202				23.25				420311
FALSE	High	Master Protein	169790833	lysosome-associated membrane glycoprotein 2 isoform C precursor [Homo sapiens]	0	6.356	4	2	3	2	411	45.1	5.91	35	2	cell communication;cell organization and biogenesis;cellular homeostasis;regulation of biological process;response to stimulus;transport	endosome;membrane;organelle lumen;vacuole	protein binding	Pf01299	3920	LAMP2	X	Senescence and Autophagy in Cancer	ENSG00000005893.15			1	0.629	0.548	0.01	0.84064	0.824876	8.17429e-17	34.4	30.03		100.7	87.7		211.6	34.15	26.57		29.95	238161	214770	294680	333274	309006
FALSE	High	Master Protein	62088774	Collagen alpha 1 chain precursor variant [Homo sapiens]	0	6.256	1	1	1	1	1467	139.1	5.73	27	1	cell communication;cell differentiation;cell organization and biogenesis;cellular component movement;coagulation;metabolic process;regulation of biological process;response to stimulus;transport	extracellular;Golgi;organelle lumen	metal ion binding;protein binding;structural molecule activity	Pf00093, Pf01391, Pf01410	1277	COL1A1	17	Focal Adhesion; Osteoblast Signaling; Inflammatory Response Pathway; Senescence and Autophagy in Cancer				4	100		100	9.9518e-17		8.17429e-17				341.5		58.5									190022
FALSE	High	Master Protein	151101407	prothymosin alpha isoform 1 [Homo sapiens]	0	6.239	13	1	5	1	111	12.2	3.78	148	1	cell organization and biogenesis;metabolic process	cytosol;nucleus	protein binding		5757	PTMA	2		ENSG00000187514.16	Epstein-Barr virus infection		1	1.003	1.102	1.507	0.84064	0.916017	0.841281	37.09	43.92	52.86	88.7	93	136.4	81.9	25.42	38.91	41.69	32.18	190357	317243	395962	410302	375438
FALSE	High	Master Protein	71041611	Chain A, Solution Structure Of Human Coactosin Like Protein D123n	0	6.233	13	2	9	2	149	16.9	6.87	71	2			protein binding	Pf00241, Pf01453								0	1.141	0.972	0.764	0.909185	0.843839	0.841281	52.24	36.05	19.36	143.8	111.7	55.9	88.7	26.85	24.05	56.75	36.41	529499	574208	394172	440196	254463
FALSE	High	Master Protein	195542246	anti-pneumococcal capsular polysaccharide immunoglobulin heavy chain variable region [Homo sapiens]	0	6.2	10	1	1	1	140	15	7.94	47	1			catalytic activity	Pf03492								0	100	100	100	9.9518e-17	9.61513e-17	8.17429e-17				143.9	131.7	124.5		52.36	51.2	12.35		234019	259341	384640	128080	102092
FALSE	High	Master Protein	54696300	proteasome (prosome, macropain) subunit, alpha type, 5 [Homo sapiens]	0	6.189	9	2	13	2	241	26.4	4.79	81	2	metabolic process;regulation of biological process;response to stimulus;transport	cytoplasm;cytosol;extracellular;nucleus;organelle lumen;proteasome	catalytic activity;protein binding	Pf00227, Pf10584	5686	PSMA5	1	Proteasome Degradation				1	0.995	1.009	1.066	0.84064	0.856076	0.963761	21.74	22.48	34.52	93.5	98.5	105.2	102.8	20.36	16.01	31.58	14.38	171406	177348		106330	136914
FALSE	High	Master Protein	1034657567	PREDICTED: membrane-associated guanylate kinase, WW and PDZ domain-containing protein 2 isoform X1 [Homo sapiens]	0	6.159	1	1	1	1	1540	168.4	6.7	55	1	cell organization and biogenesis;regulation of biological process;response to stimulus	cytoplasm;endosome;membrane;nucleus	protein binding;signal transducer activity;structural molecule activity	Pf00397, Pf00595, Pf00625, Pf13180	9863	MAGI2	7					0	0.543	0.345	0.766	0.84064	0.473619	0.841281	36.15	39.7	23.4	77.6	57.8	121.6	143	22.41	29.73	17.57	23.67	113134	102196	88475.2	80213	115392
FALSE	High	Master Protein	34365344	hypothetical protein [Homo sapiens]	0	6.145	2	1	1	1	705	78.8	6.39	99	1	cell differentiation;defense response;development;metabolic process;regulation of biological process;response to stimulus;transport	cytoplasm;extracellular;membrane	protein binding;receptor activity;signal transducer activity	Pf00100, Pf00431, Pf00530, Pf15494	1755	DMBT1	10					0	0.473	0.34	0.967	0.790797	0.461574	0.907791	18.34	16.54	0.38	68.1	48.9	139.1	143.8	138.04	34.79		0.36	143124		1.42684e+06	193191	155677
FALSE	High	Master Protein	189065515	unnamed protein product [Homo sapiens]	0	6.106	6	3	3	3	488	52.6	5.52	47	3	cell differentiation;cell organization and biogenesis;cell proliferation;cellular homeostasis;metabolic process;regulation of biological process;response to stimulus	cytosol;membrane;nucleus	metal ion binding;protein binding;RNA binding	Pf00191	310	ANXA7	10					0	1.204	0.708	0.709	0.92164	0.824876	0.841281	38.67	48.77	42.42	102.3	82.8	81.8	133	66.41	53.39	30.23	92.25	276910	131501	154558	527321	156046
FALSE	High	Master Protein	530415230	PREDICTED: angiopoietin-related protein 6 isoform X2 [Homo sapiens]	0	6.022	2	1	2	1	551	60.2	8.76	81	1	cell differentiation			Pf00147	83854	ANGPTL6	19					0	0.441	0.384	0.316	0.688364	0.566955	0.20079	11.34	17.03	0	82.3	71.7	59.1	186.9	10.78	49.52					148644	173187
FALSE	High	Master Protein	292435	ribosomal protein L26 [Homo sapiens]	0	5.956	17	3	23	3	145	17.3	10.55	154	3	cell organization and biogenesis;metabolic process;regulation of biological process;response to stimulus;transport	cytoplasm;cytosol;membrane;ribosome	protein binding;RNA binding;structural molecule activity	Pf00467	6154	RPL26	17	Cytoplasmic Ribosomal Proteins				1	2.065	2.197	1.563	0.84064	0.824876	0.841281	55.36	50.69	85.1	146.4	173.6	51.2	28.8	22.09	50	65.73	91.63	910117	832484	569082	1.10215e+06	1.10698e+06
FALSE	High	Master Protein	14250063	Peroxiredoxin 3 [Homo sapiens]	0	5.913	5	1	1	1	256	27.7	7.5	68	1	cell death;cell differentiation;cell organization and biogenesis;cellular homeostasis;metabolic process;regulation of biological process;response to stimulus	cytoplasm;cytosol;endosome;mitochondrion;organelle lumen	antioxidant activity;catalytic activity;enzyme regulator activity;protein binding	Pf00578, Pf08534, Pf10417, Pf13905	10935	PRDX3	10	Selenium Micronutrient Network				1
FALSE	High	Master Protein	939646432	malate dehydrogenase, peroxisomal isoform MDH1x [Homo sapiens]	0	5.871	4	1	8	1	353	38.6	7.3	325	1	metabolic process	cytosol;mitochondrion	catalytic activity;nucleotide binding;protein binding	Pf00056, Pf02866	4190	MDH1	2	Glycolysis and Gluconeogenesis				1	1.478	1.65	1.369	0.933577	0.916017	0.863135	42.39	33.41	17.3	107.7	120.2	99.8	72.3	22.65	15.59	10.06	60.87	668101	398847	498618	369275	492484
FALSE	High	Master Protein	114319027	immunoglobulin J chain [Homo sapiens]	0	5.852	7	1	12	1	175	19.6	5.43	460	1	cellular component movement;defense response;regulation of biological process;response to stimulus;transport	extracellular	DNA binding;protein binding	Pf15097	3512	IGJ; JCHAIN	4					0	100	100	100	9.9518e-17	9.61513e-17	8.17429e-17				140.3	119.9	139.7		70.96	54.52	38.1		268462	167212	650539	125508	163422
FALSE	High	Master Protein	4761391	immunoglobulin lambda light chain variable region [Homo sapiens]	0	5.84	16	1	1	1	103	11	5.01	107	1				Pf07686								0	100			9.9518e-17						400				94.17				209668	42055.5
FALSE	High	Master Protein	159163938	Chain A, Solution Structure Of The Sh3 Domain-Binding Glutamic Acid- Rich-Like Protein 2	0	5.833	12	1	6	1	111	12.4	5.52	123	1	cellular homeostasis;regulation of biological process		catalytic activity	Pf00462, Pf04908								0	1.13	1.309	0.987	0.909185	0.973031	0.930553	14.93	24.06	2.63	102.1	118.3	89.2	90.4	11.62	24.66		2.5	309988	265885	230869	230993	284261
FALSE	High	Master Protein	767979880	PREDICTED: cathepsin G isoform X1 [Homo sapiens]	0	5.775	7	2	3	2	269	30.2	10.98	77	2	cell organization and biogenesis;defense response;metabolic process;regulation of biological process;response to stimulus;transport	cell surface;extracellular;membrane;nucleus;organelle lumen	catalytic activity;protein binding	Pf00089	1511	CTSG	14	ACE Inhibitor Pathway				1	1.117	2.466	2.085	0.906878	0.824876	0.841281	88.71	86.09	89.87	59	178.2	116.5	46.3	46.67	41.98	45.21	101.85	239747	88056.2	116850		126636
FALSE	High	Master Protein	15082232	keratin-associated protein 2-4 [Homo sapiens]	0	5.774	8	1	4	1	128	13.5	7.87	24	1		cytosol	protein binding		85294; 730755	KRTAP2-4; KRTAP2-3	17; CHR_HSCHR17_4_CTG4		ENSG00000212724.3; ENSG00000213417.3; ENSG00000262862.2; ENSG00000263091.2		Keratinization	2	0.036	0.056	0.025	3.6132e-06	0.000292987	3.53554e-09	90.53	90.53	57.52	12.9	20.1	9.3	357.7			36.61	55.48				33977
FALSE	High	Master Protein	28207929	unnamed protein product [Homo sapiens]	0	5.769	4	2	2	2	545	60	5.07	20	2	cell organization and biogenesis;regulation of biological process;transport	extracellular	metal ion binding;protein binding	Pf07645, Pf12662, Pf12947, Pf14670	10516	FBLN5	14					0	1.083	1.343	0.01	0.882523	0.988528	8.17429e-17	38.38	32		158.7	176.1		65.2	38.91	33.16			574632	618330	751285	194713	392669
FALSE	High	Master Protein	110556636	182 kDa tankyrase-1-binding protein [Homo sapiens]	0	5.676	1	1	4	1	1729	181.7	4.86	142	1	cell organization and biogenesis;metabolic process;regulation of biological process;response to stimulus	chromosome;cytoplasm;cytoskeleton;cytosol;nucleus	protein binding	Pf15327	85456	TNKS1BP1	11		ENSG00000149115.13		TP53 regulates transcription of additional cell cycle genes whose exact role in the p53 pathway remain uncertain; Deadenylation of mRNA	9	1.015	1.112	1.164	0.84064	0.916017	0.967169	29.38	31.01	29.87	90.3	111.2	106.8	91.7	17.26	19.96		27.94	219028	213428	174224	207987	263400
FALSE	High	Master Protein	119580947	LIM and SH3 protein 1, isoform CRA_a [Homo sapiens]	0	5.675	8	2	7	2	323	35.8	8.66	145	2	regulation of biological process;transport	cytoplasm;cytoskeleton	metal ion binding;protein binding;transporter activity	Pf00412, Pf00880	3927	LASP1	17					0	1.018	0.903	0.509	0.84064	0.824876	0.623511	46.37	41.2	72.64	157.8	149.1	36.1	56.9	39.62	18.74	68.99	117.45	479483	105245	542091	354700	505164
FALSE	High	Master Protein	619383	apolipoprotein D, apoD [human, plasma, Peptide, 246 aa]	0	5.632	7	2	12	2	246	28	5.2	48	2	response to stimulus			Pf00061, Pf03973, Pf04711, Pf08212								0	2.503	3.458	2.436	0.84064	0.824876	0.645856	42.93	54.74	30.21	131.2	157.2	79.1	32.5	41.15	67.22	55.26	31.94	220707	392050	416977	174611	583957
FALSE	High	Master Protein	119568094	hCG21078 [Homo sapiens]	0	5.584	7	1	13	1	148	16.6	11.12	483	1				Pf00828	389435	RPL27AP6	6					0	2.999	2.8	1.637	0.84064	0.824876	0.841281	40.8	50.85	87.53	149.9	124.8	73.7	51.6	29.32	34.15	74.74	61.56	1.47251e+06	1.26299e+06	837135	1.57151e+06	2.04364e+06
FALSE	High	Master Protein	532138022	Chain A, Human Transketolase In Covalent Complex With Donor Ketose D-fructose- 6-phosphate	0	5.566	2	1	4	1	637	69.5	7.72	105	1	metabolic process		catalytic activity	Pf00456, Pf00676, Pf02775, Pf02779, Pf02780, Pf09364								0	0.984	0.799	0.01	0.84064	0.824876	8.17429e-17	25.54	38.61		144	108.1		147.9	19.66	35.8		19.77	209921	298695	233958	256950	344475
FALSE	High	Master Protein	3282205	prostate apoptosis response protein par-4 [Homo sapiens]	0	5.515	4	1	3	1	342	36.7	5.41	104	1	cell death;cell organization and biogenesis;metabolic process;regulation of biological process;response to stimulus;transport	cytoplasm;membrane;nucleus	protein binding;transporter activity	Pf01544, Pf05911, Pf08614	5074	PAWR	12					0	100	100	100	9.9518e-17	9.61513e-17	8.17429e-17				178.8	135	86.2		16.62	19.1			142742	164438	158053	118917	187943
FALSE	High	Master Protein	1034581737	PREDICTED: nuclear receptor-interacting protein 2 isoform X3 [Homo sapiens]	0	5.492	4	1	11	1	294	32.7	9.45	363	1	metabolic process;regulation of biological process	cytoplasm;nucleus	catalytic activity;protein binding		83714	NRIP2	12					0	3.848	3.543	1.656	0.781177	0.824876	0.841281	59.58	53.2	53.23	146.7	144.8	67.7	40.9	40.12	13.96	20.65	50.66	305550	471189	254486	196496	272475
FALSE	High	Master Protein	119596372	splicing factor, arginine/serine-rich 6, isoform CRA_c [Homo sapiens]	0	5.488	5	2	25	2	383	43	11.72	230	2	cell organization and biogenesis;metabolic process;regulation of biological process;response to stimulus;transport		protein binding;RNA binding	Pf00076, Pf08777, Pf13893, Pf14259	6431	SRSF6	20	mRNA Processing				1	1.673	1.525	1.069	0.881723	0.954579	0.963761	55.07	60.38	65.97	123.4	133.1	76.2	67.3	17.57	24.18	49.21	72.59	1.10462e+06	1.19018e+06	1.28636e+06	1.16018e+06	1.67194e+06
FALSE	High	Master Protein	1024249244	dolichyl-diphosphooligosaccharide--protein glycosyltransferase subunit 2 isoform 4 precursor [Homo sapiens]	0	5.487	2	1	2	1	663	73	6.27	65	1	metabolic process;response to stimulus	endoplasmic reticulum;membrane	catalytic activity;protein binding	Pf05817	6185	RPN2	20	Proteasome Degradation				1	0.01	0.762	0.01	9.9518e-17	0.824876	8.17429e-17		0			172.9		227.1
FALSE	High	Master Protein	384229051	thymidine phosphorylase isoform 2 [Homo sapiens]	0	5.397	3	1	1	1	487	50.4	5.53	71	1	cell differentiation;cell organization and biogenesis;metabolic process;regulation of biological process;response to stimulus	cytosol	catalytic activity;protein binding	Pf00591, Pf02885, Pf07831	1890	TYMP	22	Fluoropyrimidine Activity; Bladder Cancer	ENSG00000025708.13			2	0.01	0.01	0.01	9.9518e-17	9.61513e-17	8.17429e-17							400
FALSE	High	Master Protein	62087540	ribosomal protein L5 variant [Homo sapiens]	0	5.389	7	2	4	2	303	35.2	9.85	67	2	cell organization and biogenesis;metabolic process;regulation of biological process;transport	cytoplasm;cytosol;membrane;nucleus;ribosome	protein binding;RNA binding;structural molecule activity	Pf00861, Pf14204	6125	RPL5	1	Cytoplasmic Ribosomal Proteins				1	2.179	1.848	1.525	0.84064	0.856076	0.841281	75.95	104.24	52.36	168.7	133.8	37.8	59.7	21.66	54.65	67.71		421833	350333	219963	366246	356111
FALSE	High	Master Protein	115387104	4-trimethylaminobutyraldehyde dehydrogenase [Homo sapiens]	0	5.328	3	1	2	1	518	56.3	6.57	90	1	metabolic process	cytoplasm;cytosol	catalytic activity	Pf00171	223	ALDH9A1	1	Tryptophan metabolism	ENSG00000143149.12	Metabolic pathways; Histidine metabolism; Arginine and proline metabolism; Glycerolipid metabolism; Ascorbate and aldarate metabolism; beta-Alanine metabolism; Valine, leucine and isoleucine degradation; Lysine degradation; Tryptophan metabolism; Fatty acid degradation; Glycolysis / Gluconeogenesis; Pyruvate metabolism		13	0.69	0.809	0.01	0.84064	0.824876	8.17429e-17	30	17.6		110.4	129.5		160.1	24.6	17.81		9.48	234731	185122	162370		281465
FALSE	High	Master Protein	767988377	PREDICTED: nicotinate-nucleotide pyrophosphorylase [carboxylating] isoform X1 [Homo sapiens]	0	5.326	5	2	3	2	380	40.1	6.68	0	2	cell organization and biogenesis;metabolic process	cytoplasm;cytosol	catalytic activity;protein binding	Pf01729, Pf02581, Pf02749	23475	QPRT	16					0	0.601	0.727	0.533	0.84064	0.824876	0.690818	70.39	52.23	64.19	71.9	122.2	83.6	122.3	43.2	29	43	62.33	202671	296461	239905	278167	593921
FALSE	High	Master Protein	219517748	ITIH4 protein [Homo sapiens]	0	5.248	2	2	2	2	935	103.8	6.89	54	2	defense response;metabolic process;regulation of biological process;response to stimulus;transport	extracellular;membrane;organelle lumen	enzyme regulator activity;protein binding	Pf00092, Pf06668, Pf08487, Pf10138, Pf13444, Pf13519, Pf13768	3700	ITIH4	3		ENSG00000055955.15			0	1.711	2.215	2.124	0.864944	0.824876	0.841281	0	16.46	16.76	181.7	189.9	20.8	7.6	21.75	47.08	85.62			359938		230715
FALSE	High	Master Protein	15620780	glutamate carboxypeptidase [Homo sapiens]	0	5.239	2	1	9	1	475	52.8	6.05	268	1	metabolic process	cytosol	catalytic activity;metal ion binding	Pf01546, Pf07687	55748	CNDP2	18					0	2.438	3.372	1.987	0.84064	0.824876	0.841281	113.17	138.54	92.33	116.6	118.7	127.3	37.5	45.39	22.5	72.61	110.58	809463	520467	955703	262313	986641
FALSE	High	Master Protein	119585171	lactotransferrin [Homo sapiens]	0	5.222	3	2	2	2	711	78.3	8.18	56	2	cellular homeostasis;defense response;metabolic process;regulation of biological process;response to stimulus;transport	cell surface;cytoplasm;extracellular;nucleus;organelle lumen	catalytic activity;DNA binding;enzyme regulator activity;metal ion binding;protein binding	Pf00405	4057	LTF	3					0	0.699	0.47	0.872	0.84064	0.712935	0.841281	56.17	44.35	75.98	87.4	61.6	110.5	140.5	46.35	57.46	71.18	38.93	125844		176788	291380	93953.1
FALSE	High	Master Protein	68563515	keratinocyte proline-rich protein [Homo sapiens]	0	5.204	4	2	5	2	579	64.1	8.27	45	2		cytoplasm	protein binding		448834	KPRP	1		ENSG00000203786.6			0	1.015	0.01	2.093	0.84064	9.61513e-17	0.841281	77.68		128.04	96.1		237.6	66.3			84.95	71.52				622450
FALSE	High	Master Protein	530403248	PREDICTED: nidogen-2 isoform X1 [Homo sapiens]	0	5.202	1	2	12	1	1402	154.2	5.26	157	2	cell organization and biogenesis	cell surface;extracellular;membrane	metal ion binding;protein binding	Pf00058, Pf00086, Pf06119, Pf06247, Pf07474, Pf07645, Pf08450, Pf12662, Pf12947, Pf14670	22795	NID2	14					0	2.699	2.644	1.942	0.84064	0.824876	0.841281	57.8	52.21	53.11	143.2	117	93.4	46.4	39.67	38.46	44.73	41.22	272337	859371	693365	460447	378364
FALSE	High	Master Protein	13899338	inhibin beta E chain precursor [Homo sapiens]	0	5.191	6	2	4	2	350	38.5	9.25	0	2	regulation of biological process;response to stimulus	extracellular	protein binding	Pf00019, Pf00688	83729	INHBE	12		ENSG00000139269.2	Cytokine-cytokine receptor interaction; Signaling pathways regulating pluripotency of stem cells; TGF-beta signaling pathway	Glycoprotein hormones	7	2.286	1.177	0.633	0.84064	0.933374	0.841281	25.55	83.98	0	181	89.2	46.8	83	42.99	66.84					687239	676164
FALSE	High	Master Protein	319443691	Chain A, Cd1c In Complex With Mpm (Mannosyl-Beta1-Phosphomycoketide)	0	5.144	5	2	5	2	397	44.4	5.9	46	2				Pf07654								0	0.838	2.53	1.437	0.84064	0.824876	0.841281	101.92	108.4	104.94	118.9	180.1	74.7	26.3	28.91	31	74.71	101.15	188940	192379	192923	354251	246004
FALSE	High	Master Protein	10835067	lupus La protein [Homo sapiens]	0	5.13	3	1	2	1	408	46.8	7.12	71	1	metabolic process;transport	cytoplasm;nucleus	protein binding;RNA binding	Pf00076, Pf05383, Pf08777, Pf14259	6741	SSB	2		ENSG00000138385.15	Systemic lupus erythematosus	RNA Polymerase III Abortive And Retractive Initiation; RNA Polymerase III Transcription Termination	5	2.161	2.505	2.108	0.84064	0.824876	0.841281	31.18	37.51	0	111.2	128.9	108.5	51.5	21.75	34.69				196978		249433	306052
FALSE	High	Master Protein	4506715	40S ribosomal protein S28 [Homo sapiens]	0	5.112	17	1	1	1	69	7.8	10.7	52	1	cell organization and biogenesis;metabolic process;transport	cytosol;ribosome	protein binding;RNA binding;structural molecule activity	Pf01200	6234	RPS28	19	Cytoplasmic Ribosomal Proteins	ENSG00000233927.4	Ribosome	Peptide chain elongation; Eukaryotic Translation Termination; Viral mRNA Translation; Formation of the ternary complex, and subsequently, the 43S complex; L13a-mediated translational silencing of Ceruloplasmin expression; Selenocysteine synthesis; Nonsense Mediated Decay (NMD) independent of the Exon Junction Complex (EJC); Nonsense Mediated Decay (NMD) enhanced by the Exon Junction Complex (EJC)…	38	1.273	1.068	1.518	0.966099	0.89224	0.841281	21.97	25.02	10.78	103.6	91.4	123.6	81.4	42.92	43.87		10.26	294896		110160	388758	338461
FALSE	High	Master Protein	16758368	ras-related protein Rab-14 [Rattus norvegicus]	0	5.103	7	1	1	1	215	23.9	6.21	24	1	cell organization and biogenesis;defense response;regulation of biological process;response to stimulus;transport	cytosol;endoplasmic reticulum;endosome;Golgi;membrane;vacuole	catalytic activity;nucleotide binding;protein binding	Pf00009, Pf00025, Pf00071, Pf04670, Pf08477	94197	Rab14	3			AMPK signaling pathway		1
FALSE	High	Master Protein	119588883	proteasome (prosome, macropain) subunit, alpha type, 1, isoform CRA_b [Homo sapiens]	0	5.042	6	2	5	2	306	33.9	7.12	19	2	metabolic process;regulation of biological process;response to stimulus;transport	cytosol;nucleus;proteasome	catalytic activity;protein binding;RNA binding	Pf00227, Pf10584	5682	PSMA1	11	Proteasome Degradation				1	1.405	1.463	1.331	0.971275	0.957376	0.894159	51.78	44.82	42.4	120.3	111.5	101.1	67	30.16	14.66	36.19	63.19	877493	754898	559615	373695	912286
FALSE	High	Master Protein	227343713	Chain B, Structure Of L-Xylulose Reductase With Bound Coenzyme, Phosphate And Hydroxide	0	5.039	4	1	2	1	245	26	8.1	42	1				Pf00106, Pf01488, Pf08659, Pf13460, Pf13561								0	0.414	0.01	0.415	0.607746	9.61513e-17	0.466714	81.44		65.1	86.2		105.6	208.1	3.34		25.31	64.17			106040	111166
FALSE	High	Master Protein	157266337	betaine--homocysteine S-methyltransferase 1 [Homo sapiens]	0	5.017	4	2	4	2	406	45	7.03	84	2	metabolic process;regulation of biological process	cytoplasm;cytosol	catalytic activity;metal ion binding	Pf02574	635	BHMT	5	One Carbon Metabolism; Trans-sulfuration and one carbon metabolism; Amino Acid metabolism; One carbon metabolism and related pathways	ENSG00000145692.14	Metabolic pathways; Cysteine and methionine metabolism; Glycine, serine and threonine metabolism	Choline catabolism; Sulfur amino acid metabolism	11	0.155	0.127	0.733	0.0215835	0.0171553	0.841281	61.69	67.8	61.54	20.3	22.7	88.9	268.1	84.2	52.32	62.58	57.01	37506.6	43550.3	241728	85407.1	40366.1
FALSE	High	Master Protein	158257892	unnamed protein product [Homo sapiens]	0	4.989	4	1	4	1	259	28.5	7.99	106	1	cell communication;transport	membrane	transporter activity	Pf01284	6856	SYPL1	7					0	1.211	1.076	1.169	0.927548	0.897788	0.964633	73.63	63.04	71.57	107.7	96.9	105.3	90.1	30.04	22.87	28.98	67.81	235982	227067	480330	309685	328431
FALSE	High	Master Protein	119626898	SERPINE1 mRNA binding protein 1, isoform CRA_e [Homo sapiens]	0	4.987	4	2	8	2	474	51.9	9.33	0	2	regulation of biological process	cytoplasm;cytosol;membrane;nucleus	protein binding;RNA binding	Pf04774	26135	SERBP1	1	Apoptosis-related network due to altered Notch3 in ovarian cancer				1	3.462	2.973	0.612	0.84064	0.824876	0.841281	24.91	51.97	24.48	138.9	181.8	41.8	37.5	36.34	44.47	20.17	23.38	206983	318511	155894	220894	421066
FALSE	High	Master Protein	205371751	RecName: Full=EMILIN-1; AltName: Full=Elastin microfibril interface-located protein 1; Short=Elastin microfibril interfacer 1; Flags: Precursor	0	4.981	2	2	12	2	1016	106.6	5.15	67	2	cell organization and biogenesis;cellular component movement	extracellular	protein binding;structural molecule activity	Pf00386, Pf07546	11117	EMILIN1	2				Molecules associated with elastic fibres	3	0.989	0.973	1.16	0.84064	0.844981	0.970885	42.99	30.74	49.93	93.1	81.7	64.7	160.5	45.86	73.86	67.08	57.68	409977	412016	263013	168760	98027
FALSE	High	Master Protein	21361884	ras-related protein Rab-2B isoform 1 [Homo sapiens]	0	4.974	6	1	2	1	216	24.2	7.83	84	1	regulation of biological process;response to stimulus;transport	endoplasmic reticulum;Golgi;membrane	catalytic activity;nucleotide binding;protein binding	Pf00025, Pf00071, Pf01926, Pf08477	84932	RAB2B	14		ENSG00000129472.13		RAB geranylgeranylation	3	1.449	1.265	1.32	0.947302	0.954579	0.901482	4.65	31.22	0	115.2	100.5	104.9	79.5	5.74	27.94			328755	347661	311604		358567
FALSE	High	Master Protein	768002719	PREDICTED: inositol-3-phosphate synthase 1 isoform X1 [Homo sapiens]	0	4.97	2	1	1	1	626	68.5	5.83	39	1	metabolic process	cytoplasm;cytosol	catalytic activity;protein binding	Pf01658, Pf07994	51477	ISYNA1	19					0	100	100	100	9.9518e-17	9.61513e-17	8.17429e-17				148.9	70.9	180.2								361945
FALSE	High	Master Protein	56789516	GRHPR protein, partial [Homo sapiens]	0	4.948	5	2	3	2	341	36.8	6.35	28	2	cell organization and biogenesis;metabolic process	cytoplasm;cytosol;organelle lumen	catalytic activity;nucleotide binding;protein binding	Pf00389, Pf01488, Pf02826, Pf03446, Pf03807	9380	GRHPR	9					0	0.086	0.028	0.05	0.00103188	3.72357e-06	2.53767e-06	83.39	73.05	56.11	22.1	7.2	12.3	358.5	97.79		30.81	54.04	18345.4	96453.3	8672.68	27157.7	27615.1
FALSE	High	Master Protein	219585	dipeptidase precursor [Homo sapiens]	0	4.946	4	2	2	2	411	45.7	6.15	46	2	cell death;metabolic process;regulation of biological process;response to stimulus	membrane;nucleus	catalytic activity;enzyme regulator activity;metal ion binding;protein binding	Pf01244	1800	DPEP1	16	Eicosanoid Synthesis				1	0.327	0.329	0.771	0.340368	0.438272	0.841281	56.8	44.86	45.92	41.6	41.2	100.9	216.3	31.97	29.71	29.18	77.47	58734.6	58677.3	48062.6	52491.4	47754.7
FALSE	High	Master Protein	178743	apurinic endonuclease [Homo sapiens]	0	4.908	5	1	1	1	318	35.6	8.12	34	1	cell organization and biogenesis;cellular homeostasis;metabolic process;regulation of biological process;response to stimulus	cytoplasm;endoplasmic reticulum;mitochondrion;nucleus;ribosome	catalytic activity;DNA binding;metal ion binding;protein binding;RNA binding	Pf03372, Pf14529	328	APEX1	14	Human Thyroid Stimulating Hormone (TSH) signaling pathway				1	100	100	100	9.9518e-17	9.61513e-17	8.17429e-17				55.1	158.2	186.7			42.79	98.47						14724
FALSE	High	Master Protein	4502297	ATP synthase subunit delta, mitochondrial precursor [Homo sapiens]	0	4.851	14	2	2	2	168	17.5	5.49	13	2	cell organization and biogenesis;metabolic process;response to stimulus;transport	membrane;mitochondrion;organelle lumen	catalytic activity;nucleotide binding;transporter activity	Pf02823	513	ATP5D	19	Electron Transport Chain; Oxidative phosphorylation	ENSG00000099624.7	Metabolic pathways; Alzheimer's disease; Huntington's disease; Oxidative phosphorylation; Parkinson's disease	Cristae formation; Formation of ATP by chemiosmotic coupling	14	0.634	0.608	0.857	0.84064	0.824876	0.841281	44.57	56.77	58.01	99.8	101.6	91.1	107.5	34.11	35.95	56.16	66.43	179308	171167	252736	163033	233553
FALSE	High	Master Protein	13592009	60S ribosomal protein L10a [Rattus norvegicus]	0	4.846	10	2	7	2	217	24.8	9.94	53	2	metabolic process;response to stimulus	membrane;mitochondrion;nucleus;ribosome	RNA binding;structural molecule activity	Pf00687	81729	Rpl10a	20		ENSRNOG00000000505.7	Ribosome	SRP-dependent cotranslational protein targeting to membrane; Formation of a pool of free 40S subunits; Major pathway of rRNA processing in the nucleolus and cytosol; GTP hydrolysis and joining of the 60S ribosomal subunit; Nonsense Mediated Decay (NMD) enhanced by the Exon Junction Complex (EJC); Nonsense Mediated Decay (NMD) independent of the Exon Junction Complex (EJC); L13a-mediated translati…	16	1.72	1.853	1.041	0.862312	0.856076	0.963761	55.78	51.88	38.53	141.8	138.1	60.4	59.6	21.78	39.15	4.19	55.19	830019	751504	421448	704062	856361
FALSE	High	Master Protein	322302700	extracellular matrix protein 1 isoform 3 precursor [Homo sapiens]	0	4.843	2	1	1	1	567	63.5	6.89	35	1	defense response;regulation of biological process;response to stimulus;transport	extracellular;organelle lumen	protein binding;signal transducer activity	Pf05782	1893	ECM1	1		ENSG00000143369.14			0	0.83	0.01	0.01	0.84064	9.61513e-17	8.17429e-17	33.46			181.4			218.6	46.39				216615	183504	282095	78812.8	259224
FALSE	High	Master Protein	662033922	astrocytic phosphoprotein PEA-15 isoform a [Homo sapiens]	0	4.825	7	1	9	1	151	17.3	4.89	148	1	cell death;metabolic process;regulation of biological process;response to stimulus;transport	cytosol;nucleus	protein binding	Pf01335	8682	PEA15	1	Apoptosis Modulation and Signaling	ENSG00000162734.12			1	1.868	1.656	1.03	0.84064	0.916017	0.963761	28.95	28.02	24.49	134.5	119.3	74.2	72	23.12	24.19	39.05	6.44	180088	257281	167813	177308	287099
FALSE	High	Master Protein	208973246	dihydropteridine reductase isoform 1 [Homo sapiens]	0	4.814	4	1	2	1	244	25.8	7.37	46	1	metabolic process;response to stimulus	cytoplasm;cytosol;mitochondrion	catalytic activity;nucleotide binding;protein binding		5860	QDPR	4		ENSG00000151552.11	Metabolic pathways; Folate biosynthesis	Phenylalanine and tyrosine catabolism	6	0.566	0.472	0.651	0.84064	0.719605	0.841281	35.03	47.49	41.85	85.9	80.5	92.1	141.5	24.57	33.22	35.95	38.38	100300	123431	132221	171042	94264.1
FALSE	High	Master Protein	22538467	proteasome subunit beta type-4 [Homo sapiens]	0	4.812	7	2	10	2	264	29.2	5.97	198	2	metabolic process;regulation of biological process;response to stimulus;transport	cytoplasm;cytosol;nucleus;proteasome	catalytic activity;enzyme regulator activity;protein binding	Pf00227	5692	PSMB4	1	Proteasome Degradation	ENSG00000159377.10	Proteasome	Regulation of RAS by GAPs; CDT1 association with the CDC6:ORC:origin complex; Downstream TCR signaling; UCH proteinases; NIK-->noncanonical NF-kB signaling; Hh mutants that don't undergo autocatalytic processing are degraded by ERAD; SCF-beta-TrCP mediated degradation of Emi1; Cross-presentation of soluble exogenous antigens (endosomes); Separation of Sister Chromatids; Vpu mediated degradation o…	150	0.902	0.787	0.46	0.84064	0.824876	0.504771	30.22	26.6	54.57	72.2	94.3	75.5	158	29.21	40.13	21.38	9.79	381635	267226	294847	197867	229987
FALSE	High	Master Protein	221043238	unnamed protein product [Homo sapiens]	0	4.809	5	2	4	2	605	65.6	8.27	0	2	response to stimulus;transport	cytoplasm;cytosol;membrane;vacuole	metal ion binding;protein binding;RNA binding	Pf00191	311	ANXA11	10					0	0.32	0.259	0.482	0.31974	0.227924	0.539874	78.51	46.85	65.23	76.9	49.4	81	192.7	51.33	12.33	67.4	63.79	175259	85640.1	273345		309929
FALSE	High	Master Protein	36059	RING12 [Homo sapiens]	0	4.792	5	1	7	1	219	23.2	5.02	179	1	metabolic process;regulation of biological process;response to stimulus;transport	cytoplasm;cytosol;nucleus;proteasome	catalytic activity;protein binding	Pf00227	5698	PSMB9	6; CHR_HSCHR6_MHC_APD_CTG1; CHR_HSCHR6_MHC_SSTO_CTG1; CHR_HSCHR6_MHC_MCF_CTG1	Proteasome Degradation; Type II interferon signaling (IFNG)	ENSG00000242711.8; ENSG00000243958.7; ENSG00000240508.7			2	1.143	1.159	1.23	0.909185	0.921601	0.963761	21.79	21.36	26.18	100.7	102.9	108.4	88.1	18.98	12.82	16.52	18.42	97698.1	109993	81033.8	142609	119129
FALSE	High	Master Protein	5803135	ras-related protein Rab-35 isoform 1 [Homo sapiens]	0	4.761	5	1	12	1	201	23	8.29	162	1	cell organization and biogenesis;regulation of biological process;response to stimulus;transport	cytosol;endosome;membrane;mitochondrion	catalytic activity;nucleotide binding;protein binding	Pf00006, Pf00025, Pf00071, Pf00735, Pf01926, Pf04670, Pf08477, Pf13191	11021	RAB35	12		ENSG00000111737.11	Endocytosis	TBC/RABGAPs; RAB GEFs exchange GTP for GDP on RABs; RAB geranylgeranylation	9	2.033	1.962	1.044	0.84064	0.830811	0.963761	54	58.77	71.51	127.3	122.9	87.2	62.6	14.23	8.53	38.33	50.61	924650	1.01702e+06	1.07739e+06	759794	1.08777e+06
FALSE	High	Master Protein	1199487	collagen binding protein 2 [Homo sapiens]	0	4.76	3	1	3	1	418	46.5	8.84	68	1	cell organization and biogenesis;metabolic process;regulation of biological process;response to stimulus	endoplasmic reticulum;membrane;organelle lumen	enzyme regulator activity;protein binding;RNA binding	Pf00079	871	SERPINH1	11	Endochondral Ossification				1	0.356	0.691	0.01	0.421432	0.824876	8.17429e-17	129.92	133.2		69.6	135.1		195.3	45.87	37.85		111.34	201179	247957			462578
FALSE	High	Master Protein	21465651	Chain J, Crystal Structure Of The Mammalian 20s Proteasome At 2.75 A Resolution	0	4.757	9	1	1	1	205	22.9	6.55	24	1	metabolic process		catalytic activity	Pf00227								0	0.642	0.65	0.01	0.84064	0.824876	8.17429e-17	51.28	0		112	113.5		174.5	46.23								72411.2
FALSE	High	Master Protein	116283988	PA2G4 protein, partial [Homo sapiens]	0	4.73	4	2	13	2	406	45.1	8.95	183	2	cell proliferation;metabolic process;regulation of biological process;transport	cytoplasm;extracellular;membrane;nucleus;organelle lumen	DNA binding;protein binding;RNA binding	Pf00557	5036	PA2G4	12					0	1.528	1.69	0.486	0.909185	0.916017	0.549985	72.53	48.35	73.62	154	137.5	50.1	58.4	26.39	32.26	45.16	52.22	514215	568900	230909	474218	550571
FALSE	High	Master Protein	8923920	core histone macro-H2A.2 [Homo sapiens]	0	4.725	3	2	13	1	372	40	9.69	51	2	cell organization and biogenesis;regulation of biological process	chromosome;nucleus	DNA binding;protein binding	Pf00125, Pf01661	55506	H2AFY2	10	Preimplantation Embryo	ENSG00000099284.13	Alcoholism; Systemic lupus erythematosus		3	100	100	100	9.9518e-17	9.61513e-17	8.17429e-17				119.5	121.4	159.1		29.97	34.98	54.01		233914	169599	201275		341036
FALSE	High	Master Protein	119594653	hCG2016877, isoform CRA_c [Homo sapiens]	0	4.691	3	1	5	1	420	43.3	9.06	73	1	metabolic process;regulation of biological process	nucleus	antioxidant activity;catalytic activity;DNA binding;metal ion binding	Pf00105, Pf00578, Pf08534								0	0.933	0.764	0.771	0.84064	0.824876	0.841281	57.9	54.49	56.95	105.8	88.7	89.4	116	23.05	20.88	26.72	48.65	514799	415016	281877	368325	355101
FALSE	High	Master Protein	356624410	Chain E, Crystal Structure Of Human Purine Nucleoside Phosphorylase In Complex With Dadme-Immg	0	4.659	3	1	1	1	324	36.1	6.76	37	1	metabolic process		catalytic activity	Pf01048								0	0.58	0.627	2.466	0.84064	0.824876	0.626395	55.42	44.33	42.13	58.5	55.1	203.7	82.6	39.67	17.45		35.97	68995.7	54512.4		148051	139314
FALSE	High	Master Protein	309242899	solute carrier family 4, anion exchanger, member 1 [Homo sapiens]	0	4.559	1	1	2	1	912	101.9	5.22	43	1	cellular homeostasis;transport	cytoskeleton;membrane	protein binding;transporter activity	Pf00955, Pf07565	6521	SLC4A1	17					0	100	100	100	9.9518e-17	9.61513e-17	8.17429e-17				160.8	78.8	160.4			39.72			375078
FALSE	High	Master Protein	19923399	ras GTPase-activating protein-binding protein 2 isoform a [Homo sapiens]	0	4.556	3	1	6	1	482	54.1	5.55	52	1	cell organization and biogenesis;regulation of biological process;response to stimulus;transport	cytoplasm;cytosol	protein binding;RNA binding;structural molecule activity	Pf00076, Pf02136, Pf14259	9908	G3BP2	4		ENSG00000138757.14			0	1.194	1.432	0.592	0.914872	0.971487	0.841281	59.82	68.31	68.9	101.4	136.2	69.1	93.3	27.82	40.5	37.17	63.17	48239.6	74689.8	45570.6	71039.4	50973.7
FALSE	High	Master Protein	56118310	nuclear ubiquitous casein and cyclin-dependent kinase substrate 1 [Homo sapiens]	0	4.551	5	2	14	2	243	27.3	5.08	84	2	cell organization and biogenesis;cellular homeostasis;metabolic process;regulation of biological process;response to stimulus	chromosome;cytoplasm;nucleus	DNA binding;protein binding;RNA binding		64710	NUCKS1	1		ENSG00000069275.12			0	1.601	2.143	0.415	0.909185	0.824876	0.466906	87.37	71.99	71.95	165.3	170	32.4	32.2	27.92	12.56	42.41	99.93	336812	355551	380269	214356	494493
FALSE	High	Master Protein	700652946	immunoglobulin gamma heavy chain variable region, partial [Homo sapiens]	0	4.548	11	1	13	1	114	12.6	9.22	173	1				Pf07686								0	5.612	11.886	5.116	0.323706	0.0423591	0.0841771	30.12	33	8	95.1	201.3	86.7	16.9	34.86	36.56	89.51		496259	437948	934923	395240	550768
FALSE	High	Master Protein	1034587046	PREDICTED: galectin-3 isoform X1 [Homo sapiens]	0	4.54	4	1	2	1	264	27.8	8.94	38	1	cell differentiation;cellular component movement;defense response;metabolic process;regulation of biological process;response to stimulus;transport	cytoplasm;extracellular;membrane;nucleus;spliceosomal complex	protein binding;RNA binding	Pf00337	3958	LGALS3	14	AGE/RAGE pathway				1	100	100	100	9.9518e-17	9.61513e-17	8.17429e-17				55.8	83.4	260.8			126.34	121.82
FALSE	High	Master Protein	407421	SEB4B [Homo sapiens]	0	4.505	4	1	2	1	230	25.2	9.28	35	1				Pf00076, Pf13893, Pf14259								0	1.456	1.079	1.454	0.944779	0.900554	0.841281	37.11	49.78	40.91	127.1	83.1	111.7	78.1	24.22	42.93	20.95	38.18	866344	572528		745939	500834
FALSE	High	Master Protein	767971402	PREDICTED: parathymosin isoform X1 [Homo sapiens]	0	4.485	11	1	14	1	104	12.1	11	282	1	metabolic process	nucleus			5763	PTMS	12		ENSG00000159335.15			0	0.803	1.014	0.603	0.84064	0.856076	0.841281	18.72	35.08	19.87	93.9	118.6	70.6	117	19.27	32.37	39.38	4.47	151335	197459	195878	112550	158528
FALSE	High	Master Protein	514460296	PREDICTED: clathrin heavy chain 1 isoform X1 [Cavia porcellus]	0	4.475	1	1	1	1	1682	192.3	5.69	15	1	cell organization and biogenesis;transport		protein binding;structural molecule activity	Pf00637, Pf01394, Pf04053, Pf09268, Pf13838	100728704	Cltc; LOC100728704						0
FALSE	High	Master Protein	110624774	C-type mannose receptor 2 precursor [Homo sapiens]	0	4.471	1	1	1	1	1479	166.6	5.83	21	1	cell differentiation;metabolic process;regulation of biological process;response to stimulus;transport	membrane	protein binding;receptor activity;signal transducer activity	Pf00040, Pf00059	9902	MRC2	17		ENSG00000011028.13	Phagosome; Tuberculosis	Cross-presentation of soluble exogenous antigens (endosomes)	7
FALSE	High	Master Protein	119595855	cathepsin Z, isoform CRA_b [Homo sapiens]	0	4.439	3	1	4	1	371	40.7	8.94	0	1	cell organization and biogenesis;metabolic process;regulation of biological process;transport	cell surface;endoplasmic reticulum;extracellular;membrane;organelle lumen;vacuole	catalytic activity;protein binding	Pf00112	1522	CTSZ	20					0	1.979	2.359	1.884	0.84064	0.824876	0.841281	53.37	44.44	48.73	118.7	127.4	99.3	54.6	47.21	22.6	26.92	43.2	80374.6			307708	208925
FALSE	High	Master Protein	4502517	carbonic anhydrase 1 isoform a [Homo sapiens]	0	4.439	4	1	1	1	261	28.9	7.12	46	1	metabolic process;regulation of biological process;response to stimulus;transport	cytoplasm;cytosol	catalytic activity;metal ion binding;protein binding	Pf00194	759	CA1	8		ENSG00000133742.13	Nitrogen metabolism	Reversible hydration of carbon dioxide; Gene and protein expression by JAK-STAT signaling after Interleukin-12 stimulation; Interleukin-12 family signaling; Erythrocytes take up carbon dioxide and release oxygen; Erythrocytes take up oxygen and release carbon dioxide	12	100	100		9.9518e-17	9.61513e-17					81.3	318.7			35.45				55769.6	93084.5
FALSE	High	Master Protein	182994	Ga subunit [Homo sapiens]	0	4.43	3	1	15	1	381	44.2	9.77	256	1	cell differentiation;coagulation;regulation of biological process;response to stimulus	cytoplasm;membrane	catalytic activity;metal ion binding;nucleotide binding;protein binding;signal transducer activity	Pf00025, Pf00503	2768	GNA12	7	Human Thyroid Stimulating Hormone (TSH) signaling pathway; G Protein Signaling Pathways; MAPK Signaling Pathway; Regulation of Actin Cytoskeleton				4	1.63	1.367	0.891	0.899389	0.999786	0.841281	22.83	24.17	18.56	137.2	108.6	74.9	79.4	18.32	21.41	15.71	11.97	1.03299e+06	810311	1.07126e+06	738573	1.21765e+06
FALSE	High	Master Protein	194384276	unnamed protein product [Homo sapiens]	0	4.423	6	1	1	1	236	26.5	7.59	40	1	cell communication;cell differentiation;cell division;cell organization and biogenesis;cellular component movement;coagulation;metabolic process;regulation of biological process;response to stimulus;transport	cytoplasm;cytosol;membrane;vacuole	catalytic activity;nucleotide binding;protein binding	Pf00025, Pf00071, Pf08477	998	CDC42	1	Androgen receptor signaling pathway; Integrin-mediated Cell Adhesion; RANKL/RANK (Receptor activator of NFKB (ligand)) Signaling Pathway; Leptin signaling pathway; Pathogenic Escherichia coli infection; RalA downstream regulated genes; B Cell Receptor Signaling Pathway; AGE/RAGE pathway; Brain-Derived Neurotrophic Factor (BDNF) signaling pathway; Focal Adhesion; TGF-beta Signaling Pathway; MAPK S…				18	0.959	1.28	0.01	0.84064	0.957376	8.17429e-17	3.92	1.24		118.4	158.1		123.5	18.3			1.19		179698			246446
FALSE	High	Master Protein	15988456	Chain A, Refined Solution Structure Of Human Cystatin A	0	4.416	12	1	11	1	98	11	5.5	158	1			enzyme regulator activity	Pf00031								0	0.514	0.575	1.155	0.84064	0.824876	0.974601	78.53	77	80.02	70.5	61.8	138.1	129.6	51.47	36.74	51.67	68.94	139594			110589
FALSE	High	Master Protein	1034573989	PREDICTED: platelet-activating factor acetylhydrolase IB subunit beta isoform X1 [Homo sapiens]	0	4.407	4	1	4	1	242	27.1	6.28	52	1	metabolic process;regulation of biological process;transport	cytoplasm;cytosol;extracellular;membrane;organelle lumen	catalytic activity;protein binding	Pf00657, Pf13472	5049	PAFAH1B2	11					0	2.004	1.441	1.431	0.84064	0.967934	0.841281	23.15	27.86	42.32	127.4	106.3	97.9	68.4	12.48	20.99	44.65	21.49	638192	512666	551983	463812	469131
FALSE	High	Master Protein	11342670	azurocidin preproprotein [Homo sapiens]	0	4.394	9	2	3	2	251	26.9	9.5	15	2	cellular component movement;defense response;metabolic process;regulation of biological process;response to stimulus;transport	extracellular;membrane;organelle lumen;vacuole	catalytic activity;protein binding	Pf00089	566	AZU1	19; CHR_HSCHR19_5_CTG2		ENSG00000172232.9; ENSG00000278624.2		Neutrophil degranulation	3	0.932	0.965	2.073	0.84064	0.840826	0.841281	34.96	45.7	67.69	79.1	100.2	154.5	66.2	15.39	26.11	81.91	88.73	401340	409318	377156		496887
FALSE	High	Master Protein	4503549	neutrophil elastase preproprotein [Homo sapiens]	0	4.36	4	1	3	1	267	28.5	9.35	24	1	cell organization and biogenesis;cellular component movement;cellular homeostasis;defense response;metabolic process;regulation of biological process;response to stimulus;transport	cell surface;cytoplasm;extracellular;organelle lumen	catalytic activity;protein binding	Pf00089, Pf09342	1991	ELANE	19; CHR_HSCHR19_5_CTG2		ENSG00000277571.2; ENSG00000197561.6	Systemic lupus erythematosus; Transcriptional misregulation in cancer	Collagen degradation; Activation of Matrix Metalloproteinases; Antimicrobial peptides; Regulation of Complement cascade; Neutrophil degranulation	12	1.112	1.07	2.026	0.903263	0.892931	0.841281	89.85	92.91	88.3	102.1	68.3	156.2	73.4	42.21	99.01	83.68	91.09	103674		75493	77040.7	46028.3
FALSE	High	Master Protein	32401122	MHC class II antigen [Homo sapiens]	0	4.322	6	2	2	1	269	30.3	9.03	27	2	response to stimulus	membrane		Pf00969, Pf07654								0	2.095	1.627	0.87	0.84064	0.916017	0.841281	11.8	0	85.22	149.8	116.4	62.2	71.5	11.22		70.48						114195
FALSE	High	Master Protein	194383274	unnamed protein product [Homo sapiens]	0	4.293	8	2	7	2	216	23.5	5.92	37	2	cell communication;cell proliferation;defense response;development;regulation of biological process;response to stimulus;transport	cell surface;cytoplasm;cytosol;endosome;Golgi;membrane	enzyme regulator activity;protein binding;RNA binding;signal transducer activity		684	BST2	19					0	1.404	1.711	0.855	0.972322	0.911267	0.841281	49.86	47.85	56.52	115	146.5	59.4	79	21.51	21.52	46.03	35.78	282190	362173	535662	397742	364731
FALSE	High	Master Protein	21669109	immunoglobulin kappa light chain VLJ region [Homo sapiens]	0	4.291	11	1	1	1	108	11.7	7.96	53	1				Pf00047, Pf07679, Pf07686, Pf13927								0	1.049	1.504	0.01	0.863232	0.954579	8.17429e-17	44.59	75.72		118.1	169.3		112.6	56.41	77.82				59156.6	136394	120862
FALSE	High	Master Protein	47077837	unnamed protein product [Homo sapiens]	0	4.213	5	1	16	1	220	24.3	7.39	174	1	cell organization and biogenesis;transport	membrane	protein binding;structural molecule activity	Pf01284	114569	MAL2	8					0	2.427	2.132	3.153	0.84064	0.824876	0.421343	76.67	74.8	76.59	113.4	104.2	138.5	43.9	33.68	21.49	22.9	64.03	1.14635e+06	1.26966e+06	1.68365e+06	1.73322e+06	1.23119e+06
FALSE	High	Master Protein	119572797	nucleobindin 1, isoform CRA_b [Homo sapiens]	0	4.201	2	1	6	1	473	55.1	5.29	128	1	metabolic process;regulation of biological process;response to stimulus	endoplasmic reticulum;endosome;membrane;nucleus;organelle lumen	DNA binding;metal ion binding;protein binding		4924	NUCB1	19					0	1.472	1.499	0.697	0.935643	0.954579	0.841281	23.71	7.67	58.64	126.1	128.4	59.7	85.7	27.49	46.84	116.44		198341	229234	191680	375876	235076
FALSE	High	Master Protein	62198241	protein CutA isoform 1 [Homo sapiens]	0	4.169	7	1	1	1	198	20.9	5.48	31	1	response to stimulus	membrane	metal ion binding;protein binding	Pf03091	51596	CUTA	6; CHR_HSCHR6_MHC_SSTO_CTG1		ENSG00000112514.15; ENSG00000226492.7			0	0.535	0.715	0.01	0.84064	0.824876	8.17429e-17	26.43	41.63		94.5	126.2		179.4	70.52	85.25		4.86	184585	167985	315845	183956	231973
FALSE	High	Master Protein	154240692	RNA-binding Raly-like protein isoform 1 [Homo sapiens]	0	4.165	4	1	4	1	304	33.9	8.87	51	1		nucleus	protein binding;RNA binding	Pf00076, Pf13893, Pf14259	138046	RALYL	8		ENSG00000184672.11			0	1.081	0.923	0.01	0.881803	0.824876	8.17429e-17	33.18	15.57		143.9	122.9		133.2	19.6	12.62				240956	305838	193486	319542
FALSE	High	Master Protein	194383800	unnamed protein product [Homo sapiens]	0	4.153	3	1	2	1	514	56.8	6.48	33	1	transport	cytosol;membrane	protein binding	Pf05694	8991	SELENBP1	1	Selenium Metabolism and Selenoproteins; IL1 and megakaryocytes in obesity				2	0.737	0.599	0.01	0.84064	0.824876	8.17429e-17	27.03	27.78		127.5	105.3		167.2	20.66	22.61		77.05	233357	201756	325083	206436	296640
FALSE	High	Master Protein	323432727	immunoglobulin variable region [Homo sapiens]	0	4.146	9	1	1	1	147	16.1	7.05	60	1												0		100			9.61513e-17						400				117.04
FALSE	High	Master Protein	158256688	unnamed protein product [Homo sapiens]	0	4.133	2	1	5	1	454	49.8	5.14	157	1	cell organization and biogenesis;metabolic process;regulation of biological process;response to stimulus	cytosol	catalytic activity;metal ion binding;protein binding	Pf00481, Pf13672	9647	PPM1F	22					0	0.976	1.071	0.927	0.84064	0.89405	0.87078	32.14	24.46	29.53	103.4	114.4	86.5	95.7	23.23	12.69	25.83	21.58	204131	291198	305703	297766	396198
FALSE	High	Master Protein	4503113	cystatin-M precursor [Homo sapiens]	0	4.129	7	1	1	1	149	16.5	8.09	40	1	regulation of biological process	cytoskeleton;extracellular	enzyme regulator activity;protein binding	Pf00031	1474	CST6	11		ENSG00000175315.2			0	2.717	2.12	4.55	0.84064	0.824876	0.134161	33.99	41.4	32.79	96.1	75.5	191.4	37	29.78	186.54	22.1	30.18	74134.8	65823.1	92613.8	75346.4	53194.6
FALSE	High	Master Protein	9836652	BSCv [Homo sapiens]	0	4.048	3	1	2	1	429	47.7	6.11	112	1	metabolic process	cell surface;endoplasmic reticulum;membrane	catalytic activity	Pf03088, Pf08450	57136	APMAP	20					0	0.883	0.972	0.321	0.84064	0.843839	0.209124	20.97	32.97	0	111.2	122.4	40.4	126	28.73	33.46			370882	404920	228375	247085	250155
FALSE	High	Master Protein	4506699	40S ribosomal protein S21 [Homo sapiens]	0	4.046	12	1	7	1	83	9.1	8.5	186	1	cell organization and biogenesis;metabolic process;transport	cytosol;ribosome	protein binding;RNA binding;structural molecule activity	Pf01249	6227	RPS21	20	Cytoplasmic Ribosomal Proteins	ENSG00000171858.17	Ribosome	Peptide chain elongation; Eukaryotic Translation Termination; Viral mRNA Translation; Formation of the ternary complex, and subsequently, the 43S complex; L13a-mediated translational silencing of Ceruloplasmin expression; Selenocysteine synthesis; Nonsense Mediated Decay (NMD) independent of the Exon Junction Complex (EJC); Nonsense Mediated Decay (NMD) enhanced by the Exon Junction Complex (EJC)…	38	1.66	1.414	1.626	0.884814	0.979167	0.841281	26.85	50.92	38.97	120.1	92.7	111	76.1	15.59	23.81	35.65	51.06	198974	185433	141955	170034	204960
FALSE	High	Master Protein	1008856	ribosomal protein L34 [Homo sapiens]	0	4.02	13	2	12	2	117	13.3	11.37	74	2	cell organization and biogenesis;metabolic process;transport	cytosol;mitochondrion;ribosome	protein binding;RNA binding;structural molecule activity	Pf01199	6164	RPL34	4	Cytoplasmic Ribosomal Proteins				1	1.853	1.611	0.961	0.84064	0.923146	0.905101	31.86	42.33	47.37	184.9	121.5	47.6	46	16.46	43	48.01	24.62	1.02567e+06	1.19519e+06	739820	1.16606e+06	1.0232e+06
FALSE	High	Master Protein	119605373	transmembrane emp24 protein transport domain containing 9, isoform CRA_b [Homo sapiens]	0	3.983	4	1	2	1	268	30.2	7.53	0	1	cell organization and biogenesis;regulation of biological process;transport	endoplasmic reticulum;Golgi;membrane	protein binding	Pf01105	54732	TMED9	5					0	100	100		9.9518e-17	9.61513e-17					177	223			33.37	32.66			64201.9	73448	117278
FALSE	High	Master Protein	1034600154	PREDICTED: prohibitin isoform X1 [Homo sapiens]	0	3.896	3	1	1	1	289	32.1	9.45	62	1	cell differentiation;cell organization and biogenesis;metabolic process;regulation of biological process;response to stimulus;transport	cell surface;cytoplasm;endosome;membrane;mitochondrion;nucleus	DNA binding;protein binding	Pf01145	5245	PHB	17					0	1.319	1.654	1.43	0.990886	0.916017	0.841281	48.7	45.42	86.76	102.2	128.5	86.6	82.7	25.28	23.54	72.9	54.02	190769	222360	306423	178621	330474
FALSE	High	Master Protein	67003568	skin-specific protein 32 [Homo sapiens]	0	3.872	4	2	14	2	250	26.2	7.97	186	2	cell differentiation;metabolic process	cytoplasm;cytoskeleton	structural molecule activity		100129271	C1orf68	1		ENSG00000198854.5			0	0.368	0.407	1.302	0.450494	0.566955	0.908832	93.17	87.07	107.12	53.8	66.4	172.2	107.7	66.71	38.86	92.4	70.72	387534	169909	255882	892882	218156
FALSE	High	Master Protein	119614357	chromosome 7 open reading frame 24, isoform CRA_b [Homo sapiens]	0	3.838	7	1	1	1	190	21.3	5.14	41	1	cell organization and biogenesis;metabolic process	cytosol	catalytic activity;protein binding	Pf06094, Pf13772	79017	GGCT	7					0			100			8.17429e-17						400				71.35
FALSE	High	Master Protein	13129092	transmembrane protein 109 precursor [Homo sapiens]	0	3.829	5	1	12	1	243	26.2	10.48	61	1	regulation of biological process;response to stimulus;transport	endoplasmic reticulum;membrane;nucleus	transporter activity	Pf14965	79073	TMEM109	11		ENSG00000110108.9			0	0.669	0.716	0.537	0.84064	0.824876	0.699198	37.87	42.09	7.04	88.8	97.3	74.7	139.1	31.22	27.39		29.53	457229	547227	631274	462269	787418
FALSE	High	Master Protein	323714669	Chain T, The Crystal Structure Of Pwwp Domain Of Human Hepatoma-derived Growth Factor 2 In Complex With H3k79me3 Peptide	0	3.793	92	1	22	1	12	1.5	4.23	762	1												0	4.418	2.575	1.859	0.589838	0.824876	0.841281	101.36	118.89	105.61	150.2	148.7	77.4	23.7	52	54.33	45.3	85.02	8.13518e+06	4.50637e+06	3.08273e+06	3.93871e+06	1.22022e+07
FALSE	High	Master Protein	189617	protein PP4-X [Homo sapiens]	0	3.79	3	1	1	1	321	36	5.87	19	1	cell differentiation;regulation of biological process;response to stimulus	cell surface;cytoplasm;membrane;nucleus	enzyme regulator activity;metal ion binding;protein binding	Pf00191	307	ANXA4	2	Prostaglandin Synthesis and Regulation				1	0.951	0.987	0.573	0.84064	0.856076	0.815887	17.55	18.03	8.52	107.6	113.1	66.1	113.2	23.9	25.76	10.54	4.19	125978	93407		74716.3	82769.2
FALSE	High	Master Protein	10120888	Chain A, The Crystal Structure Of Human Barrier-To-Autointegration Factor (Baf)	0	3.738	27	1	2	1	89	10	6.09	13	1			DNA binding	Pf02961								0	100	100		9.9518e-17	9.61513e-17					189.4	210.6			41.48	29.34			373036	410148	462971	180201	661706
FALSE	High	Master Protein	119626698	hCG2042471, partial [Homo sapiens]	0	3.706	21	1	4	1	48	5.3	5.21	67	1				Pf00076								0	1.987	1.678	1.778	0.84064	0.916017	0.841281	72.53	61.69	120.2	137.3	99.8	103.4	59.5	53.49	11.73	150.9	51.63	507668	682270	135538	204585	619475
FALSE	High	Master Protein	5031631	lysosome membrane protein 2 isoform 1 precursor [Homo sapiens]	0	3.693	2	1	5	1	478	54.3	5.14	91	1	cell organization and biogenesis;regulation of biological process;transport	membrane;organelle lumen;vacuole	protein binding;receptor activity	Pf01130	950	SCARB2	4	Primary Focal Segmental Glomerulosclerosis FSGS	ENSG00000138760.9	Lysosome	Cargo recognition for clathrin-mediated endocytosis	6	1.289	1.275	0.902	0.974675	0.956393	0.844347	37.33	29.59	33.06	117	107.1	79.3	96.6	20.38	15.81	14.19	30.03	229680	257537	291879	306975	281423
FALSE	High	Master Protein	685515897	PREDICTED: far upstream element-binding protein 1 isoform X1 [Papio anubis]	0	3.689	1	1	3	1	688	72.1	7.59	43	1			RNA binding	Pf00013, Pf07650, Pf13014	101014101	FUBP1	1					0	1.24	0.967	2.417	0.94505	0.840897	0.656252	40.37	27.79	45.35	91.1	68.1	173.9	66.9	26.61	19.75	47.35	42.68	673699	569841	1.0969e+06	770154	884093
FALSE	High	Master Protein	189053110	unnamed protein product [Homo sapiens]	0	3.67	6	1	8	1	178	20.5	8.59	101	1	cell organization and biogenesis;cellular component movement;regulation of biological process;response to stimulus	cytoplasm;cytoskeleton;cytosol;membrane	protein binding;structural molecule activity	Pf04062	10094	ARPC3	12	Pathogenic Escherichia coli infection				1	1.018	1.142	0.01	0.84064	0.916017	8.17429e-17	17.33	21.3		128.9	144.5		126.6	17.08	22.69			434605	330276	354404	297843	464865
FALSE	High	Master Protein	478813	nonhistone chromosomal protein HMG-1 - human	0	3.637	6	1	8	1	216	25	5.49	55	1				Pf00505, Pf09011	10354	HMGB1P5	3					0	2.814	3.402	0.643	0.84064	0.824876	0.841281	50.41	78.81	102.35	143.2	173.2	32.7	50.9	45.26	57.47	92.12		536847	474665	215271	321698	510430
FALSE	High	Master Protein	528082092	Chain A, Crystal Structure Of Human Catenin-beta-like 1 56 Kda Fragment	0	3.603	2	1	1	1	489	55.8	5.24	0	1				Pf08216								0	0.608	1.447	0.177	0.84064	0.964335	0.0169038	77.93	132.67	105.52	67.7	191.8	17.9	122.7	51.41	83.97	222.66	55.9	911195	291208	477315	353544	1.08364e+06
FALSE	High	Master Protein	4506645	60S ribosomal protein L38 [Homo sapiens]	0	3.598	19	1	1	1	70	8.2	10.1	30	1	cell organization and biogenesis;metabolic process;regulation of biological process;transport	cytosol;ribosome	RNA binding;structural molecule activity	Pf01781	6169	RPL38	17	Mesodermal Commitment Pathway; Cytoplasmic Ribosomal Proteins	ENSG00000172809.12	Ribosome	Peptide chain elongation; Eukaryotic Translation Termination; Viral mRNA Translation; L13a-mediated translational silencing of Ceruloplasmin expression; Nonsense Mediated Decay (NMD) independent of the Exon Junction Complex (EJC); Selenocysteine synthesis; Nonsense Mediated Decay (NMD) enhanced by the Exon Junction Complex (EJC); GTP hydrolysis and joining of the 60S ribosomal subunit; Major path…	35	1.095	0.768	0.01	0.891785	0.824876	8.17429e-17	10.99	26.06		153	107.3		139.7	18.72	38.57			451140	385619	277268	444020	439999
FALSE	High	Master Protein	4506195	proteasome subunit beta type-2 isoform 1 [Homo sapiens]	0	3.597	5	1	6	1	201	22.8	7.02	40	1	metabolic process;regulation of biological process;response to stimulus;transport	cytoplasm;cytosol;membrane;nucleus;proteasome	catalytic activity;enzyme regulator activity;protein binding	Pf00227	5690	PSMB2	1	Proteasome Degradation	ENSG00000126067.11	Proteasome	Regulation of RAS by GAPs; CDT1 association with the CDC6:ORC:origin complex; Downstream TCR signaling; UCH proteinases; NIK-->noncanonical NF-kB signaling; Hh mutants that don't undergo autocatalytic processing are degraded by ERAD; SCF-beta-TrCP mediated degradation of Emi1; Cross-presentation of soluble exogenous antigens (endosomes); Separation of Sister Chromatids; Vpu mediated degradation o…	150	100	100	100	9.9518e-17	9.61513e-17	8.17429e-17				144.3	78.3	177.5		35.26							461417	767893
FALSE	High	Master Protein	119608339	argininosuccinate synthetase, isoform CRA_b [Homo sapiens]	0	3.576	3	2	4	2	450	50.7	7.47	29	2	metabolic process;regulation of biological process;response to stimulus	cytoplasm;cytosol;mitochondrion	catalytic activity;nucleotide binding;protein binding;RNA binding	Pf00764, Pf03054, Pf06508	445	ASS1	9	Alanine and aspartate metabolism; Urea cycle and metabolism of amino groups				2	1.031	0.852	1.256	0.849245	0.824876	0.947462	64.31	76.99	77.28	90.5	64.9	147	97.6	56.26	48.02	48.46	75.23	125241	128008	514092	326010	579930
FALSE	High	Master Protein	146424300	FLJ45422 protein [Homo sapiens]	0	3.552	8	1	1	1	167	18.6	8.19	36	1				Pf00129	3139	HLA-L	6					0	1.038	1.822	0.01	0.855975	0.861564	8.17429e-17	5.14	5.13		107.5	188.8		103.6		0.14		4.9			787421
FALSE	High	Master Protein	767989630	PREDICTED: zinc finger CCHC domain-containing protein 14 isoform X1 [Homo sapiens]	0	3.542	1	1	1	1	962	101.5	8.69	0	1			metal ion binding;protein binding	Pf00098, Pf00536	23174	ZCCHC14	16					0	0.621	0.939	2.723	0.84064	0.824876	0.504771	116.43	122.38	134.55	46.9	95.5	164.2	93.4	69.98	62.49	153.27	117.8			18507.4	24530.6	41328.3
FALSE	High	Master Protein	158258391	unnamed protein product [Homo sapiens]	0	3.53	4	2	12	1	428	49.1	7.94	130	2	cell organization and biogenesis;regulation of biological process;transport		protein binding;transporter activity	Pf02214	57528	KCTD16	5					0	100	100	100	9.9518e-17	9.61513e-17	8.17429e-17				120.1	147.8	132		26.32	35.97	35.98		219897	378072	240811	175755	272821
FALSE	High	Master Protein	119598231	acidic (leucine-rich) nuclear phosphoprotein 32 family, member A, isoform CRA_b [Homo sapiens]	0	3.498	6	2	11	2	250	28.8	4.09	59	2	cell organization and biogenesis;metabolic process;regulation of biological process;response to stimulus;transport	cytoplasm;endoplasmic reticulum;nucleus	protein binding;RNA binding	Pf12799, Pf13855, Pf14580	8125	ANP32A	15					0	0.834	0.77	0.883	0.84064	0.824876	0.841281	63.46	77.81	54.13	98.1	92.3	96.2	113.3	28.05	73.43	41.86	47.01	505551	304940	256544	291660	267402
FALSE	High	Master Protein	767953793	PREDICTED: protein LYRIC isoform X1 [Homo sapiens]	0	3.495	2	1	7	1	612	66.9	9.28	177	1	cell organization and biogenesis;regulation of biological process;response to stimulus	cytoplasm;endoplasmic reticulum;membrane;nucleus	protein binding;RNA binding		92140	MTDH	8	Gastric cancer network 2				1	3.271	2.584	0.798	0.84064	0.824876	0.841281	67.89	72.88	79.15	144.7	159.8	42.4	53.2	22.13	20.99	2.51	67.52	227880	291159	238029	231775	368272
FALSE	High	Master Protein	182609	factor IX [Homo sapiens]	0	3.493	2	1	13	1	462	51.8	5.47	318	1	coagulation;metabolic process;response to stimulus;transport	extracellular;membrane;organelle lumen	catalytic activity;metal ion binding;protein binding	Pf00008, Pf00089, Pf00594, Pf14670	2158	F9	X	Complement and Coagulation Cascades				1	1.576	1.892	1.171	0.909185	0.856076	0.963761	42.92	62.85	31.08	106	155.6	74.7	63.8	40.17	39.08		43.01	420171	763782	474341	328669	402422
FALSE	High	Master Protein	23110925	proteasome subunit beta type-6 isoform 1 precursor [Homo sapiens]	0	3.48	5	1	5	1	239	25.3	4.92	106	1	metabolic process;regulation of biological process;response to stimulus;transport	cytoplasm;cytosol;nucleus;proteasome	catalytic activity;protein binding	Pf00227	5694	PSMB6	17	Proteasome Degradation	ENSG00000142507.9	Proteasome	Regulation of RAS by GAPs; CDT1 association with the CDC6:ORC:origin complex; Downstream TCR signaling; UCH proteinases; NIK-->noncanonical NF-kB signaling; Hh mutants that don't undergo autocatalytic processing are degraded by ERAD; SCF-beta-TrCP mediated degradation of Emi1; Cross-presentation of soluble exogenous antigens (endosomes); Separation of Sister Chromatids; Vpu mediated degradation o…	150	0.41	0.45	0.673	0.596707	0.660754	0.841281	39.38	17.65	21.58	63.5	72.2	108	156.3	35.16	14.61	24.96	19.91	172622	136526		66210.7	100991
FALSE	High	Master Protein	119596695	RNA binding protein, autoantigenic (hnRNP-associated with lethal yellow homolog (mouse)), isoform CRA_c [Homo sapiens]	0	3.477	5	2	5	2	317	33.7	9.45	29	2	metabolic process;regulation of biological process	nucleus;spliceosomal complex	protein binding;RNA binding	Pf00076, Pf13893, Pf14259	22913	RALY	20					0	2.543	2.87	1	0.84064	0.824876	0.944066	71.39	66.32	112.88	164	175.9	11.7	48.4	29.49	11.01	7.43	55.68	334459	370561	448386	287485	624720
FALSE	High	Master Protein	4502673	leukocyte surface antigen CD47 isoform 1 precursor [Homo sapiens]	0	3.46	3	1	15	1	323	35.2	7.21	93	1	cell organization and biogenesis;cellular component movement;regulation of biological process;response to stimulus;transport	membrane	protein binding;receptor activity;signal transducer activity	Pf04549, Pf08204	961	CD47	3	Spinal Cord Injury	ENSG00000196776.14	ECM-receptor interaction	Integrin cell surface interactions; Neutrophil degranulation; Cell surface interactions at the vascular wall; Signal regulatory protein family interactions	11	1.691	1.652	1.968	0.871051	0.916017	0.841281	55.19	47.88	49.08	109.6	104.6	123.3	62.6	28.78	33.7	13.32	40.41	712216	495104	399275	563399	357386
FALSE	High	Master Protein	197313787	desmoglein-4 isoform 1 precursor [Homo sapiens]	0	3.453	1	1	2	1	1059	115.4	4.59	0	1	cell death;regulation of biological process;response to stimulus	cytoskeleton;membrane	metal ion binding	Pf00028, Pf01049	147409	DSG4	18		ENSG00000175065.11			0		100	100		9.61513e-17	8.17429e-17					92.4	307.6
FALSE	High	Master Protein	315434255	BCL2L2-PABPN1 protein [Homo sapiens]	0	3.44	3	1	9	1	333	37.2	8.4	180	1	regulation of biological process			Pf00076, Pf00452, Pf02180, Pf13893, Pf14259	100529063	BCL2L2-PABPN1	14			mRNA surveillance pathway; Influenza A		2	1.696	1.239	2.04	0.869961	0.954579	0.841281	48.91	50.81	54.33	101.6	89.8	140	68.6	21.9	9.82		48.66	410449	556156	369766	436242	634986
FALSE	High	Master Protein	10637464	immunoglobulin kappa chain variable region [Homo sapiens]	0	3.436	11	1	13	1	82	8.9	9.01	41	1				Pf00047, Pf07686								0	3.492	5.404	5.419	0.84064	0.477837	0.0660563	54.19	57.47	66.07	80.5	153.4	144.2	21.9	68.09	30.29	38.31	50.36	304039	188429	687917	144069	172022
FALSE	High	Master Protein	61966777	V-set and immunoglobulin domain-containing protein 8 precursor [Homo sapiens]	0	3.431	3	1	1	1	414	43.9	7.2	0	1		membrane		Pf07679	391123; 284677	VSIG8; C1orf204; SNHG28	1		ENSG00000243284.1			0	100	100	100	9.9518e-17	9.61513e-17	8.17429e-17				62.7	91.6	245.6			44.85	116.52						26869.6
FALSE	High	Master Protein	767957419	PREDICTED: lipocalin-1 isoform X1 [Homo sapiens]	0	3.423	4	1	1	1	290	31.6	8.46	53	1	metabolic process;regulation of biological process;response to stimulus;transport	extracellular	enzyme regulator activity;metal ion binding;protein binding	Pf00061, Pf04630, Pf13648	3933	LCN1	9					0	1.061	0.585	0.01	0.869961	0.824876	8.17429e-17	12.05	94.83		160.7	96.8		142.5	17.25	85.24		19.6	448194		325293	351742
FALSE	High	Master Protein	19923193	hsc70-interacting protein isoform 1 [Homo sapiens]	0	3.419	3	1	7	1	369	41.3	5.27	76	1	cell organization and biogenesis;metabolic process;regulation of biological process	cytoplasm;cytosol	nucleotide binding;protein binding	Pf00515, Pf13371, Pf13414, Pf13431, Pf13432	6767	ST13	22		ENSG00000100380.13		Regulation of HSF1-mediated heat shock response	4	1.612	1.503	0.01	0.907383	0.954579	8.17429e-17	25.78	16.17		156.7	146.1		97.2	19.59	20.54			512369	488878	410793	346670	539756
FALSE	High	Master Protein	296080746	src substrate cortactin isoform c [Homo sapiens]	0	3.416	3	2	3	2	634	70.9	6.64	0	2	cell organization and biogenesis;cellular component movement;regulation of biological process;transport	cytoplasm;cytoskeleton;cytosol;Golgi;membrane	protein binding	Pf00018, Pf02218, Pf07653, Pf14604	2017	CTTN	11	Pathogenic Escherichia coli infection; Hepatitis C and Hepatocellular Carcinoma	ENSG00000085733.15			2	3.622	2.494	0.01	0.84064	0.824876	8.17429e-17	21.07	35.81		138.6	217.3		44.1	29.69	10.9		47.62	218037	223566	309410	106858	247344
FALSE	High	Master Protein	18676870	unnamed protein product [Homo sapiens]	0	3.415	7	1	5	1	213	24	7.39	42	1	metabolic process;regulation of biological process	cytoplasm;cytosol	catalytic activity;DNA binding;metal ion binding;RNA binding	Pf02580, Pf13900	92675	DTD1	20					0	100	100	100	9.9518e-17	9.61513e-17	8.17429e-17				115.4	105.3	179.3		22.44	11.58	29.47		174961	150909	196921	134497	211090
FALSE	High	Master Protein	15187164	extracellular glycoprotein lacritin precursor [Homo sapiens]	0	3.412	8	1	1	1	138	14.2	5.5	0	1	defense response;metabolic process;regulation of biological process;response to stimulus;transport	extracellular	protein binding		90070	LACRT	12		ENSG00000135413.8			0	100	100	100	9.9518e-17	9.61513e-17	8.17429e-17				82.9	201.7	115.4			16.17							133003
FALSE	High	Master Protein	119589931	cold inducible RNA binding protein, isoform CRA_d [Homo sapiens]	0	3.392	4	1	1	1	311	33.7	8.9	0	1	cell organization and biogenesis;regulation of biological process;response to stimulus	cytoplasm;nucleus	protein binding;RNA binding;translation regulator activity	Pf00076, Pf13893, Pf14259	1153	CIRBP	19					0	0.688	0.6	0.469	0.84064	0.824876	0.504771	29.2	25.28	21	96.7	86.6	69.2	147.5	27.27	20.24		19.83		210169	253528	244523	379646
FALSE	High	Master Protein	189053747	unnamed protein product [Homo sapiens]	0	3.37	4	1	2	1	282	31.3	9.86	25	1	metabolic process;regulation of biological process	spliceosomal complex	protein binding;RNA binding	Pf00076, Pf13893, Pf14259	6626	SNRPA	19	mRNA Processing				1	1.581	1.701	0.676	0.909185	0.915367	0.841281	72.04	77.51	57.62	105.8	148.7	58.7	86.8	43.34	20.14	81.09	74.75	99833.5	123874	116263	122312	252442
FALSE	High	Master Protein	2160390	glutathione peroxidase [Homo sapiens]	0	3.362	8	1	2	1	226	25.5	8.13	19	1	cell organization and biogenesis;metabolic process;response to stimulus	extracellular	antioxidant activity;catalytic activity;protein binding	Pf00255	2878	GPX3	5	Glutathione metabolism; Selenium Micronutrient Network; Folate Metabolism; Selenium Metabolism and Selenoproteins; Oxidative Stress				5
FALSE	High	Master Protein	253723240	Chain A, Structure And Influence On Stability And Activity Of The N- Terminal Propetide Part Of Lung Surfactant Protein C	0	3.351	25	1	4	1	32	3.6	10.9	110	1				Pf08999								0	0.318	0.215	0.01	0.315134	0.129714	8.17429e-17	79.61	72.61		87.2	55.4		257.4	27.24	37.59		64.58	267609	166946	301213	326642	166507
FALSE	High	Master Protein	767938662	PREDICTED: calnexin isoform X2 [Homo sapiens]	0	3.324	1	1	8	1	646	73.4	4.65	217	1	metabolic process;regulation of biological process;response to stimulus;transport	endoplasmic reticulum;membrane;organelle lumen;ribosome	metal ion binding;protein binding;RNA binding	Pf00262	821	CANX	5					0	0.97	0.17	0.124	0.84064	0.056461	0.00212926	59.61	121.6	61.51	201.3	24.7	28.7	145.2	60.41	113.09	57.41	40.44	229250	286068		22004.3	253628
FALSE	High	Master Protein	1034595786	PREDICTED: sulfotransferase 1A1 isoform X3 [Homo sapiens]	0	3.303	4	2	5	2	386	44.1	8.54	35	2	metabolic process	cytosol	catalytic activity;protein binding	Pf00685	6817	SULT1A1	16	Vitamin A and Carotenoid Metabolism				1	0.509	0.722	0.423	0.84064	0.824876	0.489743	20.39	15.9	32.89	106.6	133.5	47.5	112.3	32.85	43.74	24.1		754014	519018	305427	371940	458477
FALSE	High	Master Protein	62122851	small proline-rich protein 2G [Homo sapiens]	0	3.296	12	1	1	1	73	8.2	7.96	53	1	cell death;cell differentiation	cytoplasm;cytoskeleton;cytosol			6706	SPRR2G	1		ENSG00000159516.8		Formation of the cornified envelope	3	0.01	0.01	0.01	9.9518e-17	9.61513e-17	8.17429e-17							400				79.63
FALSE	High	Master Protein	16117794	60S ribosomal protein L36 [Homo sapiens]	0	3.276	10	1	1	1	105	12.2	11.59	40	1	cell organization and biogenesis;metabolic process;transport	cytoplasm;cytosol;membrane;ribosome	RNA binding;structural molecule activity	Pf01158	25873	RPL36	19	Cytoplasmic Ribosomal Proteins	ENSG00000130255.12	Ribosome	Peptide chain elongation; Eukaryotic Translation Termination; Viral mRNA Translation; L13a-mediated translational silencing of Ceruloplasmin expression; Nonsense Mediated Decay (NMD) independent of the Exon Junction Complex (EJC); Selenocysteine synthesis; Nonsense Mediated Decay (NMD) enhanced by the Exon Junction Complex (EJC); GTP hydrolysis and joining of the 60S ribosomal subunit; Major path…	34	1.986	2.665	1.694	0.84064	0.824876	0.841281	40.27	46.44	72.12	108.2	148.8	86.5	56.4	18.68	85.02	110.22	32.63	239967	227195	209340	310013	318153
FALSE	High	Master Protein	119590459	lectin, galactoside-binding, soluble, 8 (galectin 8), isoform CRA_a [Homo sapiens]	0	3.275	3	1	1	1	359	40.4	9	43	1	response to stimulus	cytoplasm;cytosol;membrane	protein binding	Pf00337	3964	LGALS8	1					0	100	100		9.9518e-17	9.61513e-17					162	238							148283
FALSE	High	Master Protein	2343185	tubulin folding cofactor B [Homo sapiens]	0	3.273	4	1	1	1	244	27.4	5.24	23	1	cell differentiation	cytoplasm;cytoskeleton;cytosol	protein binding	Pf01302, Pf14560	1155	TBCB	19					0	2.791	0.01	1.061	0.84064	9.61513e-17	0.963761	33.52		92.28	216.3		106.2	77.5			79.7	35.11				383125
FALSE	High	Master Protein	4759158	small nuclear ribonucleoprotein Sm D2 isoform 1 [Homo sapiens]	0	3.251	8	1	3	1	118	13.5	9.91	109	1	cell organization and biogenesis;metabolic process;transport	cytoplasm;cytosol;nucleus;spliceosomal complex	protein binding;RNA binding	Pf01423	6633	SNRPD2	19	mRNA Processing	ENSG00000125743.10	Spliceosome	snRNP Assembly; mRNA Splicing - Major Pathway; mRNA Splicing - Minor Pathway	9	3.051	2.584	2.257	0.84064	0.824876	0.769181	92.23	91.92	81.26	137.6	109.2	112.6	40.7	25.68	20.21	20.23	84.8	369795	335690	407469	327717	610332
FALSE	High	Master Protein	28466985	keratin-associated protein 11-1 [Homo sapiens]	0	3.23	7	1	1	1	163	17.1	7.9	33	1		cytosol	structural molecule activity	Pf05287	337880	KRTAP11-1	21		ENSG00000182591.5		Keratinization	2	0.01	0.01	0.36	9.9518e-17	9.61513e-17	0.312904			77.65			106	294				61.09
FALSE	High	Master Protein	17028379	POF1B protein [Homo sapiens]	0	3.217	2	1	1	1	595	68.6	6.35	30	1	cell organization and biogenesis		protein binding		79983	POF1B	X					0	0.01	0.589	2.381	9.9518e-17	0.824876	0.682691		100.64	80.84		46.7	273.9	79.4		95.4	90.6	73.09
FALSE	High	Master Protein	768023906	PREDICTED: RNA-binding protein EWS isoform X1 [Homo sapiens]	0	3.204	2	1	1	1	670	70	9.16	18	1	metabolic process;regulation of biological process	cytoplasm;membrane;nucleus	metal ion binding;protein binding;RNA binding	Pf00076, Pf00641, Pf14259	2130	EWSR1	22					0	0.428	0.01	0.461	0.649197	9.61513e-17	0.504771	4.55		23.68	90.6		97.6	211.8	26.76		41.48		75508.9	77901		45965.6
FALSE	High	Master Protein	119567981	lipoprotein, Lp(a) [Homo sapiens]	0	3.172	1	1	13	1	1169	130.8	6.15	186	1	cell organization and biogenesis;metabolic process;regulation of biological process;transport	extracellular	catalytic activity;enzyme regulator activity;protein binding	Pf00051, Pf00089, Pf09342, Pf13365	4018	LPA	6					0	1.323	0.827	0.88	0.990886	0.824876	0.841281	119.3	97.43	117	137.7	87.4	62.6	112.4	107.89	35.75	71.52	75.56		188692	602533	67501.5	161760
FALSE	High	Master Protein	62089218	glutathione S-transferase M3 variant [Homo sapiens]	0	3.079	4	1	4	1	231	27.2	6.02	100	1	metabolic process;response to stimulus	cytoplasm;cytosol;nucleus	catalytic activity;protein binding	Pf00043, Pf02798, Pf14497	2947	GSTM3	1	Exercise-induced Circadian Regulation				1	1.62	1.061	0.878	0.903263	0.885547	0.841281	47.42	42.65	30.45	137	91.6	84.8	86.6	40.1	43.62	22.91	29.67	136770	130539	210760	50835	184084
FALSE	High	Master Protein	62871070	immunoglobulin alpha heavy chain variable region, partial [Homo sapiens]	0.001	3.06	6	1	1	1	157	16.9	7.03	35	1				Pf07686								0	100	100		9.9518e-17	9.61513e-17					277.1	122.9								221657
FALSE	High	Master Protein	6005993	clathrin light chain A isoform b [Homo sapiens]	0.001	3.05	4	1	8	1	248	27.1	4.51	80	1	cell division;cell organization and biogenesis;cellular component movement;metabolic process;transport	cytoplasm;cytoskeleton;cytosol;membrane	protein binding;structural molecule activity	Pf01086	1211	CLTA	9	Synaptic Vesicle Pathway	ENSG00000122705.16	Lysosome; Endocrine and other factor-regulated calcium reabsorption; Synaptic vesicle cycle; Endocytosis; Bacterial invasion of epithelial cells; Huntington's disease	Cargo recognition for clathrin-mediated endocytosis; Formation of annular gap junctions; Golgi Associated Vesicle Biogenesis; Recycling pathway of L1; LDL clearance; Lysosome Vesicle Biogenesis; EPH-ephrin mediated repulsion of cells; Entry of Influenza Virion into Host Cell via Endocytosis; Retrograde neurotrophin signalling; VLDLR internalisation and degradation; WNT5A-dependent internalization…	48	2.766	2.508	1.347	0.84064	0.824876	0.881812	33.85	37.22	57.57	151.2	139.5	56.6	52.7	6.3	10.41	31.04	41.06	242334	273921	276119	273851	290215
FALSE	High	Master Protein	299890879	matrix Gla protein isoform 1 precursor [Homo sapiens]	0.001	3.048	9	1	1	1	128	15.3	9.32	40	1	cell differentiation;regulation of biological process	extracellular	metal ion binding;protein binding;structural molecule activity	Pf00594	4256	MGP	12	NOTCH1 regulation of human endothelial cell calcification; Endochondral Ossification	ENSG00000111341.9			2	0.275	0.32	0.636	0.201391	0.405246	0.841281	87.44	55.24	15.41	49.2	57.4	114	179.3	74.83	50.15	25.23		33810.9	74150	139272	108621	24721.4
FALSE	High	Master Protein	1034685301	PREDICTED: leukosialin isoform X1 [Homo sapiens]	0.001	3.03	2	1	6	1	508	52	5.33	121	1					105369247	LOC105369247	16			Epstein-Barr virus infection; Cell adhesion molecules (CAMs)		2	1.17	1.061	0.01	0.909185	0.885547	8.17429e-17	45.45	35.9		143.5	144.5		111.9	35.37	28.98		35.87	261719	242271	130472	110820
FALSE	High	Master Protein	119584197	N-acylsphingosine amidohydrolase (acid ceramidase) 1, isoform CRA_c [Homo sapiens]	0.001	3.01	2	1	2	1	546	60.6	8.81	0	1	metabolic process;transport	extracellular;organelle lumen	catalytic activity	Pf02275, Pf15508	427	ASAH1	8	Sphingolipid Metabolism; Signal Transduction of S1P Receptor				2	0.936	0.983	2.036	0.84064	0.853998	0.841281	0	0	0	75.5	79.3	164.4	80.7							248438
FALSE	High	Master Protein	545755763	NADH dehydrogenase subunit 4L (mitochondrion) [Homo sapiens]	0.001	2.971	23	1	1	1	98	10.8	6.21	0	1	metabolic process	membrane;mitochondrion	catalytic activity	Pf00420								0	100	100	100	9.9518e-17	9.61513e-17	8.17429e-17				119.1	71.9	209		19.82	18.62	63.02		3.70758e+06	3.80672e+06	5.47515e+06	6.02221e+06	4.74376e+06
FALSE	High	Master Protein	1034607132	PREDICTED: KN motif and ankyrin repeat domain-containing protein 3 isoform X1 [Homo sapiens]	0.001	2.967	1	1	1	1	872	91	5.14	27	1			protein binding	Pf00023, Pf12075, Pf12796, Pf13606, Pf13637, Pf13857	256949	KANK3	19					0	0.128	0.121	0.35	0.00879026	0.0141528	0.28547	27.54	40.44	35.57	32.1	29.6	87.7	250.6	20.48	49.31	32.97	18.63			9010.78	6553.14	8567.16
FALSE	High	Master Protein	6649884	Ig heavy chain [Homo sapiens]	0.001	2.954	8	1	13	1	145	15.4	9.13	141	1				Pf07686								0	7.366	4.769	4.432	0.136543	0.566955	0.134161	29.25	30.37	30.43	167.7	108.6	100.9	22.8	32.48	23.53	53.55	5.19	1.71258e+06	1.02324e+06	1.17272e+06	739138	763291
FALSE	High	Master Protein	219555707	eukaryotic translation initiation factor 5A-1 isoform A [Homo sapiens]	0.001	2.942	7	1	8	1	184	20.2	7.01	16	1	cell death;cellular homeostasis;metabolic process;regulation of biological process;response to stimulus;transport	cytoplasm;cytosol;membrane;nucleus	protein binding;RNA binding	Pf01287	1984	EIF5A	17	Translation Factors; eIF5A regulation in response to inhibition of the nuclear export system	ENSG00000132507.17			2	1.64	1.261	0.682	0.894912	0.954579	0.841281	44.05	53.57	62.2	148.7	105.6	54.1	91.6	19.35	27.05	33.02	44.71		361315	279952	284820	295956
FALSE	High	Master Protein	226785	acidic fibroblast growth factor	0.001	2.939	7	1	7	1	156	17.5	7.02	84	1			protein binding	Pf00167								0	0.751	0.684	0.9	0.84064	0.824876	0.841281	46.63	36.72	43.96	90.5	80.5	108.4	120.5	28.34	7.25	34.59	29.05	274179	325755	132116	201256	294059
FALSE	High	Master Protein	1040205803	Chain A, Human Histidine Triad Nucleotide Binding Protein 1 (hint1) With Bound Sulfamate Inhibitor 3a:3-(5-o-{[3-(1h-indol-3-yl) Propanoyl]sulfamoyl}-beta-d-ribofuranosyl)-3h-imidazo[2,1-i]purine	0.001	2.933	11	1	2	1	129	14.1	6.95	0	1				Pf01230, Pf11969								0	3.792	4.616	2.709	0.79771	0.566955	0.504771	23.73	12.15	43.52	125.2	152.4	89.4	33	16.98	39.87	47.82		136743	203601	144767	156291	179668
FALSE	High	Master Protein	274315853	meiosis-specific coiled-coil domain-containing protein MEIOC [Homo sapiens]	0.001	2.909	1	1	8	1	952	107.5	7.12	38	1	cell organization and biogenesis;metabolic process;regulation of biological process;response to stimulus	cytoplasm;nucleus		Pf15189	284071	C17orf104; MEIOC	17		ENSG00000180336.17			0	5.478	8.687	2.757	0.345421	0.129946	0.504771	125.31	123.39	125.43	122.3	193.9	61.5	22.3	41.79	42.98	51.06	110.08	5.28564e+06	3.37515e+06	2.26725e+06	2.32448e+06	6.35689e+06
FALSE	High	Master Protein	62088770	DEAD box polypeptide 17 isoform p82 variant [Homo sapiens]	0.001	2.862	2	1	2	1	737	81	7.93	14	1	cell differentiation;cell organization and biogenesis;defense response;metabolic process;regulation of biological process;response to stimulus	cytoplasm;cytosol;membrane;nucleus	catalytic activity;nucleotide binding;protein binding;RNA binding	Pf00270, Pf00271	10521	DDX17	22					0	0.783	0.854	1.242	0.84064	0.824876	0.959034	7.73	16.88	0	80.7	88.1	128.1	103.1	35.57	14.46			234530	222911	263134	228073	458231
FALSE	High	Master Protein	119589735	hCG2008304, partial [Homo sapiens]	0.001	2.859	11	1	1	1	97	11.1	9.91	0	1												0	100	100	100	9.9518e-17	9.61513e-17	8.17429e-17				187	92	121		39.88	193.4	166.77		44124.4	52259	71566.2		18899.4
FALSE	High	Master Protein	10954343	caspase recruitment domain-containing protein 18 [Homo sapiens]	0.001	2.855	10	1	1	1	90	10.1	6.76	37	1	defense response;regulation of biological process;response to stimulus	cytoplasm	catalytic activity;enzyme regulator activity;protein binding	Pf00619	59082	CARD18	11		ENSG00000255501.1	NOD-like receptor signaling pathway		1		100			9.61513e-17						400
FALSE	High	Master Protein	11415026	60S ribosomal protein L18a [Homo sapiens]	0.001	2.845	6	1	6	1	176	20.7	10.71	0	1	cell organization and biogenesis;metabolic process;response to stimulus;transport	cytosol;membrane;ribosome	protein binding;RNA binding;structural molecule activity	Pf01775	6142	RPL18A	19	Cytoplasmic Ribosomal Proteins	ENSG00000105640.12	Ribosome	Peptide chain elongation; Eukaryotic Translation Termination; Viral mRNA Translation; L13a-mediated translational silencing of Ceruloplasmin expression; Nonsense Mediated Decay (NMD) independent of the Exon Junction Complex (EJC); Selenocysteine synthesis; Nonsense Mediated Decay (NMD) enhanced by the Exon Junction Complex (EJC); GTP hydrolysis and joining of the 60S ribosomal subunit; Major path…	34	4.385	4.286	3.219	0.598723	0.614438	0.398507	81.85	87.98	81.84	120.9	165.5	83.9	29.8	32.11	38.88	37.85	83.13	130191	177903	110867	213808	249596
FALSE	High	Master Protein	12052930	hypothetical protein [Homo sapiens]	0.001	2.826	1	1	5	1	612	68.3	6.73	60	1	metabolic process;transport	cytosol;extracellular;organelle lumen	catalytic activity;metal ion binding;protein binding	Pf00408, Pf02878, Pf02879, Pf02880	55276	PGM2	4					0	1.14	1.204	0.874	0.909185	0.949753	0.841281	25.8	29.18	42.23	105.7	122.2	80.3	91.9	19.35	21.11	38.87	21.07	323451	271723	224451	197452	283640
FALSE	High	Master Protein	1002351750	Chain A, Single Chain Recombinant Globular Head Of The Complement System Protein C1q	0.001	2.805	3	1	2	1	410	45.6	8.69	23	1	response to stimulus	membrane	protein binding	Pf00229, Pf00386								0	100	100	100	9.9518e-17	9.61513e-17	8.17429e-17				136.5	132	131.6		66.52	35.18	61.76		76339.6	158004	288771	37343.5	91866.8
FALSE	High	Master Protein	148277620	keratin, type I cytoskeletal 39 [Homo sapiens]	0.001	2.801	2	1	1	1	491	55.6	5.26	0	1	cell death;regulation of biological process	cytosol	catalytic activity;motor activity;structural molecule activity	Pf00038, Pf01576, Pf02463, Pf05557, Pf05622, Pf12128	390792	KRT39	17; CHR_HSCHR17_4_CTG4		ENSG00000196859.7; ENSG00000262164.6		Formation of the cornified envelope	3	0.01	0.831	1.789	9.9518e-17	0.824876	0.841281		167.01	113.16		91.8	197.7	110.5		114.49	138.37	28.24
FALSE	High	Master Protein	58220457	nucleophosmin [Homo sapiens]	0.001	2.797	3	1	10	1	298	32.8	4.74	118	1	cell growth;cell organization and biogenesis;cellular homeostasis;metabolic process;regulation of biological process;response to stimulus;transport	cytoplasm;cytosol;membrane;nucleus	DNA binding;enzyme regulator activity;protein binding;RNA binding	Pf03066	4869	NPM1	5					0	0.458	0.368	0.532	0.737364	0.550889	0.68731	86.68	93.57	97.28	65.6	71.3	98.6	164.5	110.34	47.19	30.69	99.16	354247	251659	314150	2.4869e+06	502741
FALSE	High	Master Protein	430766092	tumor suppressor p53, partial [Homo sapiens]	0.001	2.789	38	1	1	1	99	11.3	7.43	0	1	cell communication;cell death;cell differentiation;cell organization and biogenesis;cell proliferation;development;metabolic process;regulation of biological process;response to stimulus	cytoplasm;cytosol;endoplasmic reticulum;mitochondrion;nucleus;organelle lumen	DNA binding;metal ion binding;nucleotide binding;protein binding;RNA binding	Pf00870	7157	TP53	17	miRNAs involved in DNA damage response; Fluoropyrimidine Activity; TP53 Network; Folate Metabolism; Apoptosis Modulation and Signaling; Cell Cycle; Gastric cancer network 2; Oncostatin M Signaling Pathway; Retinoblastoma (RB) in Cancer; Amyotrophic lateral sclerosis (ALS); Apoptosis; Bladder Cancer; Photodynamic therapy-induced HIF-1 survival signaling; TGF-beta Signaling Pathway; MAPK Signaling …				19	2.229	0.01	0.01	0.84064	9.61513e-17	8.17429e-17	56.17			277.9			122.1	82.44			41.27	615892	634658	1.02627e+06	844715	879394
FALSE	High	Master Protein	1034641966	PREDICTED: WD repeat-containing protein 1 isoform X1 [Homo sapiens]	0.001	2.78	1	1	10	1	659	72	6.9	74	1	cell differentiation;cell organization and biogenesis;cellular component movement;regulation of biological process;transport	cytoskeleton;cytosol;extracellular	protein binding	Pf00400	9948	WDR1	4	Hypertrophy Model				1	3.312	3.728	3.129	0.84064	0.810288	0.425626	62.68	61.41	69.21	117.9	123.1	118.7	40.3	22.84	36.6	28.39	56.67	308004	305803	202256	217854	350954
FALSE	High	Master Protein	7592966	histamine N-methyltransferase [Homo sapiens]	0.001	2.743	8	1	1	1	117	13.3	4.37	0	1	metabolic process;response to stimulus	cytoplasm;cytosol	catalytic activity		3176	HNMT	2					0	0.584	0.446	1.192	0.84064	0.649149	0.963761	67.45	79.26	67.86	92.6	54.2	140.9	112.3	33.58	29.84	24.55	58.57	6.40235e+06	6.82871e+06	1.30379e+07	1.33617e+07	1.05556e+07
FALSE	High	Master Protein	7019858	unnamed protein product [Homo sapiens]	0.001	2.727	3	1	1	1	412	46.8	6.83	0	1		membrane		Pf00838, Pf06012								0	1.038	0.872	0.86	0.855975	0.824876	0.841281	27.07	17.23	111.87	110.1	92.5	91.3	106.1	50.71	18.94	103.59					27583.5	89877.1
FALSE	High	Master Protein	119582150	platelet-derived growth factor receptor, beta polypeptide, isoform CRA_a [Homo sapiens]	0.001	2.71	1	1	4	1	1107	124	4.98	0	1	cell organization and biogenesis;cell proliferation;cellular component movement;metabolic process;regulation of biological process;response to stimulus	cell surface;cytoplasm;membrane;nucleus;organelle lumen	catalytic activity;nucleotide binding;protein binding;receptor activity;signal transducer activity	Pf00047, Pf00069, Pf07679, Pf07714, Pf13895, Pf13927	5159	PDGFRB	5	Focal Adhesion; Osteoblast Signaling; MAPK Signaling Pathway; Regulation of Actin Cytoskeleton				4	0.868	0.574	1.033	0.84064	0.824876	0.963761	56.04	99.79	92.03	107.7	58.8	122.2	111.3	59.51	87.29	113.39	41.22	386330	326240	971732	1.2563e+06	329974
FALSE	High	Master Protein	6912646	neuroplastin isoform b precursor [Homo sapiens]	0.001	2.703	3	1	1	1	398	44.4	7.99	29	1	cell organization and biogenesis;cellular homeostasis;regulation of biological process;response to stimulus	cell surface;membrane	protein binding	Pf00047, Pf07679, Pf07686, Pf13895, Pf13927	27020	NPTN	15		ENSG00000156642.16		Neurotransmitter receptors and postsynaptic signal transmission	3	1.027	0.992	0.993	0.845878	0.856076	0.937833	53.77	57.55	55.33	104	116.1	82	98	19.55	36.78	24.63	44.74	88650.1	128467	123570	77806.5	94368.6
FALSE	High	Master Protein	119600113	hCG1639761, partial [Homo sapiens]	0.001	2.649	10	1	4	1	122	13.7	10.68	0	1			DNA binding	Pf00125								0	1.087	1.386	1.945	0.885078	0.993115	0.841281	71.85	46.93	59.52	76.2	102.9	145.9	75	80.45	50.57	49.54	17.14	1.0625e+06	567305	429972	348733	2.56345e+06
FALSE	High	Master Protein	5902118	secreted phosphoprotein 24 precursor [Homo sapiens]	0.001	2.638	6	1	1	1	211	24.3	8.32	19	1	metabolic process;regulation of biological process;transport	extracellular;organelle lumen	enzyme regulator activity	Pf07448	6694	SPP2	2		ENSG00000072080.10		Platelet degranulation ; Post-translational protein phosphorylation; Regulation of Insulin-like Growth Factor (IGF) transport and uptake by Insulin-like Growth Factor Binding Proteins (IGFBPs)	8	0.152	0.143	0.227	0.0196516	0.0284982	0.0585719	41.24	44.4	43.78	39.9	37.5	59.6	263	40.45	72.1	62.12		8888.02	27471.3	14464.7	24794.1	17897.6
FALSE	High	Master Protein	119609220	von Willebrand factor, isoform CRA_a [Homo sapiens]	0.001	2.637	0	1	1	1	2813	309.1	5.49	25	1	cell organization and biogenesis;coagulation;metabolic process;response to stimulus;transport	endoplasmic reticulum;extracellular;organelle lumen	protein binding	Pf00092, Pf00093, Pf00094, Pf01826, Pf08742	7450	VWF	12	Focal Adhesion; Complement and Coagulation Cascades				2	2.91	3.395	1.445	0.84064	0.824876	0.841281	29.19	32.57	29.53	133	155.2	66	45.7	21.37	22.24	28.03	2.11	627980	679524	939217	591215	961349
FALSE	High	Master Protein	1174149	small GTP binding protein Rab7 [Homo sapiens]	0.001	2.623	5	1	3	1	207	23.4	6.7	0	1	cell organization and biogenesis;cellular homeostasis;metabolic process;regulation of biological process;response to stimulus;transport	cytosol;endosome;Golgi;membrane;vacuole	catalytic activity;nucleotide binding;protein binding	Pf00025, Pf00071, Pf01926, Pf04670, Pf07728, Pf08477	7879	RAB7A	3					0	1.059	0.762	1.125	0.869961	0.824876	0.997618	62.94	49	68.94	101.1	76.1	138.6	84.1	13.97	39.11	48.82	53.62	650287	539050	640495	601368	441045
FALSE	High	Master Protein	661918428	Chain A, Crystal Structure Of Retinol-binding Protein 4 (rbp4)in Complex With A Non-retinoid Ligand	0.001	2.62	5	1	1	1	215	24.9	6.1	25	1				Pf00061, Pf08212								0	100	100	100	9.9518e-17	9.61513e-17	8.17429e-17				85.7	84.7	229.6		0.52	32.45	33.27			62053.9	61597
FALSE	High	Master Protein	1103842	band 7.2b stomatin [Homo sapiens]	0.001	2.614	3	1	13	1	296	32.6	7.9	40	1	cell organization and biogenesis;regulation of biological process;transport	cytoskeleton;cytosol;endoplasmic reticulum;membrane;mitochondrion	protein binding	Pf01145	2040	STOM	9					0	1.154	1.517	0.955	0.909185	0.954579	0.900957	70.52	32.39	30.51	114.1	114.7	89.5	81.7	50.18	37.82	30.07	32.5	270200	294592	511523	156825	282841
FALSE	High	Master Protein	119608905	hCG2045483, partial [Homo sapiens]	0.001	2.606	18	1	2	1	55	6.7	7.03	0	1												0	5.117	4.191	11.34	0.407894	0.649153	0.00107777	95.6	59.28	99.11	87.2	57.2	242.8	12.7	100.67	25.06	52.3	75.29			47732	283551
FALSE	High	Master Protein	119604633	hCG2040266, partial [Homo sapiens]	0.001	2.604	9	1	1	1	111	12.3	9.85	23	1												0
FALSE	High	Master Protein	304563362	immunoglobulin gamma 1 heavy chain variable region [Homo sapiens]	0.001	2.576	9	1	1	1	127	13.8	8.92	0	1				Pf07686								0	0.219	1.795	4.482	0.0922029	0.870331	0.134161	61.4	57.5	60.46	13.7	105.5	218	62.8		21.05	52.71	54.11	38839.2
FALSE	High	Master Protein	129747	RecName: Full=Platelet endothelial cell adhesion molecule; Short=PECAM-1; AltName: Full=EndoCAM; AltName: Full=GPIIA'; AltName: Full=PECA1; AltName: CD_antigen=CD31; Flags: Precursor	0.001	2.561	1	1	11	1	738	82.5	6.99	166	1	cell organization and biogenesis;cellular component movement;regulation of biological process;response to stimulus;transport	membrane	protein binding	Pf00047, Pf07679, Pf13895	5175	PECAM1	17			Cell adhesion molecules (CAMs); Malaria; Leukocyte transendothelial migration	Platelet degranulation ; Integrin cell surface interactions; PECAM1 interactions; Neutrophil degranulation; Platelet sensitization by LDL	16	1.716	1.125	0.791	0.863546	0.916017	0.841281	37.4	54.4	56.28	147.5	95.8	69.1	87.6	16.55	42.29	32.99	57.03	232573	169902	177602	167369	145457
FALSE	High	Master Protein	815891093	40S ribosomal protein S15 isoform 1 [Homo sapiens]	0.001	2.552	8	1	7	1	152	17.7	10.39	18	1	cell differentiation;cell organization and biogenesis;metabolic process;transport	cytosol;membrane;nucleus;ribosome	DNA binding;protein binding;RNA binding;structural molecule activity	Pf00203	6209	RPS15	19	Cytoplasmic Ribosomal Proteins	ENSG00000115268.9			1	3.309	3.078	1.674	0.84064	0.824876	0.841281	66.61	73.16	58.45	146.6	135	74.1	44.3	25.91	55.87	18.08	55.67	135198	243745	150450	182299	161093
FALSE	High	Master Protein	315583337	alpha-parvin [Homo sapiens]	0.001	2.537	2	1	8	1	412	46.6	8.4	56	1	cell organization and biogenesis;cellular component movement;regulation of biological process;response to stimulus	cytoplasm;cytoskeleton;cytosol;membrane;nucleus	protein binding	Pf00307	55742	PARVA	11	Primary Focal Segmental Glomerulosclerosis FSGS	ENSG00000197702.11	Focal adhesion		2	1.509	1.401	0.678	0.914872	0.984602	0.841281	26.04	27.26	41.11	135.5	120.4	58.2	85.9	14.25	13.87	37.59	27.92	385505	296699	404884	286271	370578
FALSE	High	Master Protein	28848886	immunoglobulin lambda light chain VLJ region [Homo sapiens]	0.001	2.532	9	1	2	1	127	13.5	5.36	0	1				Pf07686								0	100	100		9.9518e-17	9.61513e-17					115.4	284.6			45.01	43.81			52080.8	39350.3	110778	84034.7	46888.1
FALSE	High	Master Protein	119628236	SH3 domain binding glutamic acid-rich protein like 3, isoform CRA_a, partial [Homo sapiens]	0.001	2.522	4	1	1	1	257	26.8	8.38	30	1	cellular homeostasis;metabolic process;regulation of biological process	cytoplasm	catalytic activity	Pf00462, Pf04908	83442	SH3BGRL3	1					0	1.03	1.63	0.758	0.849245	0.916017	0.841281	47.85	47.88	46.14	87.5	134.2	74.7	103.6	33.53	26.28	18.09	34.95	30833.7	56977.1	28152.7	44992.7	43304.8
FALSE	High	Master Protein	918582250	PREDICTED: LOW QUALITY PROTEIN: glia maturation factor beta [Chinchilla lanigera]	0.001	2.515	6	1	2	1	154	18.1	5.3	15	1			protein binding	Pf00241	102030607	Gmfb						0	2.84	3.171	2.822	0.84064	0.824876	0.504771	103.74	108.54	115.05	130.3	94.5	137.2	38	23.85	34.93	30.43	102.8	112331	132535	107643	103513	103877
FALSE	High	Master Protein	815890856	ras-related protein Rab-15 isoform 2 [Homo sapiens]	0.001	2.509	5	1	1	1	212	24.4	5.71	51	1	regulation of biological process;response to stimulus;transport	cytoplasm;membrane	catalytic activity;nucleotide binding;protein binding	Pf00025, Pf00071, Pf00735, Pf01926, Pf04670, Pf08477, Pf13212	376267	RAB15	14		ENSG00000139998.14		RAB geranylgeranylation	3	0.54	0.637	0.321	0.84064	0.824876	0.209065	18.71	7.91	62.17	86.5	102	51.4	160.1	17.71	7.53	54.69		322495	414833
FALSE	High	Master Protein	4502157	apolipoprotein C-I precursor [Homo sapiens]	0.002	2.491	11	1	1	1	83	9.3	8.47	29	1	cell organization and biogenesis;metabolic process;regulation of biological process;transport	endoplasmic reticulum;extracellular	enzyme regulator activity	Pf04691	341	APOC1	19	Statin Pathway	ENSG00000130208.9		VLDL clearance; VLDL assembly	7	0.489	0.355	0.268	0.84064	0.509918	0.119225	66.63	77.2	63.29	73.5	80.7	58	187.9	39.56	44.21	51.23	53.86	104076	104901	218489	113556	97781.9
FALSE	High	Master Protein	119622740	ribonuclease/angiogenin inhibitor 1, isoform CRA_c, partial [Homo sapiens]	0.002	2.484	2	1	1	1	466	50.3	4.92	32	1	metabolic process;regulation of biological process	cytosol	enzyme regulator activity;protein binding	Pf13855	6050	RNH1	11					0	0.606	0.884	2.877	0.84064	0.824876	0.501519	36.7	13.83	4.2	45.2	65.9	214.4	74.5	33.61	13.51		4	176025	112929	73119.9	192695	168645
FALSE	High	Master Protein	313014	vacuolar proton ATPase [Homo sapiens]	0.002	2.457	4	1	1	1	226	26.2	8.44	23	1	cellular homeostasis;regulation of biological process;response to stimulus;transport	cytosol;endosome;membrane;mitochondrion	catalytic activity;protein binding;transporter activity	Pf01991	529	ATP6V1E1	22					0	100	100	100	9.9518e-17	9.61513e-17	8.17429e-17				143.5	118.1	138.4		23.4	43.28	22.36			91367.3	81185	73867.2	131424
FALSE	High	Master Protein	5803137	RNA-binding protein 3 [Homo sapiens]	0.002	2.457	10	1	1	1	157	17.2	8.91	0	1	metabolic process;regulation of biological process	cytoplasm;nucleus	protein binding;RNA binding	Pf00076, Pf13893, Pf14259	5935	RBM3	X		ENSG00000102317.17			0	0.833	0.832	0.898	0.84064	0.824876	0.841281	10.35	5.25	6.44	93.5	93.4	100.8	112.2	31.33	20.33	34.44			129642	212789	125124
FALSE	High	Master Protein	119575878	hCG37513, isoform CRA_a [Homo sapiens]	0.003	2.446	6	1	21	1	136	15	8.78	456	1	metabolic process		catalytic activity;nucleotide binding	Pf00764, Pf06508								0	5.471	2.65	4.603	0.346291	0.824876	0.130501	64.98	69.99	73.86	141.5	88.7	143.9	25.9	20.34	29.6	43.29	64.13	6.52233e+06	3.74275e+06	5.27255e+06	4.87312e+06	6.59578e+06
FALSE	High	Master Protein	27462701	filamin-binding LIM protein-1 [Homo sapiens]	0.003	2.418	2	1	3	1	374	40.3	6.43	20	1	cell organization and biogenesis;regulation of biological process	cytosol	metal ion binding;protein binding	Pf00412	54751	FBLIM1	1					0	2.14	1.616	1.047	0.84064	0.921166	0.963761	72.48	66.42	85.7	155.1	117.1	55.3	72.5	29.83	3.62	69.99	65.57	1.00713e+06	678515	757929	395226	1.02267e+06
FALSE	High	Master Protein	112694863	immunoglobulin heavy chain variable region [Homo sapiens]	0.003	2.413	14	1	7	1	101	10.9	8.68	0	1				Pf07686								0	100	100	100	9.9518e-17	9.61513e-17	8.17429e-17				120.3	127.9	151.8		45.63	17.89	58.61		577071	586070	495838	640245	691435
FALSE	High	Master Protein	354983493	protein-L-isoaspartate(D-aspartate) O-methyltransferase isoform 2 [Homo sapiens]	0.003	2.412	3	1	4	1	286	30.3	6.73	50	1	metabolic process	cytoplasm;cytosol	catalytic activity;protein binding	Pf01135, Pf01209, Pf05175, Pf06325, Pf08241, Pf12847, Pf13489, Pf13659, Pf13847	5110	PCMT1	6		ENSG00000120265.16			0	1.155	1.004	0.612	0.909185	0.856076	0.841281	32.95	40.11	50.1	124.1	107.6	67.9	100.4	22.89	40.21	43.04	28.37	345253	229553	256695	272103	176187
FALSE	High	Master Protein	1568545	none [Homo sapiens]	0.003	2.409	9	1	1	1	115	12.6	10.9	17	1		chromosome;nucleus	DNA binding;protein binding	Pf00125	8333	HIST1H2APS4	6					0	3.478	3.767	3.191	0.84064	0.794572	0.407195	42.53	54.12	30.79	123.6	121.8	114.9	39.7	40.85	49.73	27.02	31.59	137164	113219	191865	131614	302310
FALSE	High	Master Protein	544445044	PREDICTED: hepatoma-derived growth factor-related protein 3 isoform X3 [Macaca fascicularis]	0.003	2.402	4	1	2	1	212	23.7	7.31	49	1				Pf00855	102114773	LOC102114773; HDGFL3	7					0	2.588	2.311	2.169	0.84064	0.824876	0.840209	87.49	86.04	85.07	151.9	107.7	99.5	40.8	50.46	51.95	43.61	84.47	294453	308709	223952	76230.9	282611
FALSE	High	Master Protein	63029939	ras-related protein Rab-28 isoform 1 [Homo sapiens]	0.003	2.389	5	1	1	1	221	24.8	5.97	18	1	regulation of biological process;response to stimulus;transport	cytoplasm;cytoskeleton;membrane	catalytic activity;nucleotide binding	Pf00025, Pf00071, Pf08477	9364	RAB28	4		ENSG00000157869.14			0	0.634	0.853	1.316	0.84064	0.824876	0.902558	34.48	48.33	24.03	63.2	75.7	152.4	108.6	27.95	155.49	22.52	23.24	107605	88515.2		111661	165592
FALSE	High	Master Protein	119598586	kininogen 1, isoform CRA_b [Homo sapiens]	0.003	2.381	1	1	4	1	644	71.9	6.81	30	1	cellular homeostasis;defense response;metabolic process;regulation of biological process;response to stimulus;transport	extracellular;membrane;organelle lumen	enzyme regulator activity;metal ion binding;protein binding	Pf00031	3827	KNG1	3	ACE Inhibitor Pathway; Complement and Coagulation Cascades				2	4.441	3.839	2.762	0.582759	0.767554	0.504771	28.14	6.79	24.69	151.5	125.5	90.3	32.7	29.76	3.23	27.24	10.76	870102	724178	619612	406619
FALSE	High	Master Protein	4503055	alpha-crystallin A chain [Homo sapiens]	0.003	2.376	6	1	2	1	173	19.9	6.2	38	1	cell organization and biogenesis;metabolic process;regulation of biological process;response to stimulus	cytoplasm;cytosol;nucleus	metal ion binding;protein binding;structural molecule activity	Pf00011, Pf00525	1409; 102724652	CRYAA; LOC102724652; CRYAA2	21		ENSG00000160202.7; ENSG00000276076.4	Protein processing in endoplasmic reticulum		1	0.35	0.201	0.564	0.400429	0.104021	0.786409	86.8	94.64	64.79	70.4	39	120.1	170.5	113.18	81.62	37.4	98.61	84378.2	54750.1	160642	793954	238717
FALSE	High	Master Protein	119570486	hCG2039916, partial [Homo sapiens]	0.003	2.368	10	1	4	1	187	20.2	10.17	0	1												0	0.231	0.169	0.391	0.11266	0.0555849	0.398507	68.37	37.43	54.53	54	38.5	85.6	221.9	50.88	23.95	40.3	54.52	338275	243559	530414	494213	649407
FALSE	High	Master Protein	193785421	unnamed protein product [Homo sapiens]	0.003	2.364	1	1	1	1	838	92.7	6.09	38	1	cell differentiation;metabolic process;regulation of biological process	cytoplasm;extracellular	catalytic activity;metal ion binding;protein binding	Pf00093, Pf07645, Pf12947	4745	NELL1	11					0	100	100		9.9518e-17	9.61513e-17					219.9	180.1			148.6	23.12			1.42791e+06		67636.6		81751.8
FALSE	High	Master Protein	767960628	PREDICTED: 1,5-anhydro-D-fructose reductase isoform X1 [Homo sapiens]	0.003	2.342	2	1	4	1	341	39.1	7.66	82	1	metabolic process	cytosol;Golgi	catalytic activity	Pf00248	83592	AKR1E2	10					0	1.155	1.053	1.171	0.909185	0.880261	0.963764	88.11	95.54	90.67	104	94.8	111.1	90	23.13	32.09	43.87	80.07	306487	408527	279268	331628	216723
FALSE	High	Master Protein	4502505	C4b-binding protein beta chain isoform 1 precursor [Homo sapiens]	0.003	2.34	4	1	1	1	252	28.3	5.14	13	1	coagulation;defense response;metabolic process;regulation of biological process;response to stimulus	extracellular;membrane	protein binding	Pf00084	725	C4BPB	1		ENSG00000123843.12	Complement and coagulation cascades; Pertussis	Regulation of Complement cascade	6	100			9.9518e-17						400				49.14					141419	292032
FALSE	High	Master Protein	4504619	insulin-like growth factor-binding protein 7 isoform 1 precursor [Homo sapiens]	0.003	2.339	6	1	1	1	282	29.1	7.9	0	1	metabolic process;regulation of biological process;response to stimulus	extracellular;organelle lumen	protein binding	Pf07648, Pf07679	3490	IGFBP7	4	Simplified Interaction Map Between LOXL4 and Oxidative Stress Pathway; VEGFA-VEGFR2 Signaling Pathway; Senescence and Autophagy in Cancer	ENSG00000163453.11		Post-translational protein phosphorylation; Regulation of Insulin-like Growth Factor (IGF) transport and uptake by Insulin-like Growth Factor Binding Proteins (IGFBPs); Senescence-Associated Secretory Phenotype (SASP)	11	100	100	100	9.9518e-17	9.61513e-17	8.17429e-17				135	150.5	114.4		12.46	11.65	54.73			182533	231815	186476	180986
FALSE	High	Master Protein	189053128	unnamed protein product [Homo sapiens]	0.003	2.331	4	1	13	1	201	22.9	5.3	94	1	cellular component movement;development;regulation of biological process;response to stimulus	cytoplasm;cytoskeleton;cytosol;membrane	catalytic activity;enzyme regulator activity;protein binding	Pf02115	397	ARHGDIB	12	Fas Ligand (FasL) pathway and Stress induction of Heat Shock Proteins (HSP) regulation; G13 Signaling Pathway				2	2.664	2.462	0.01	0.84064	0.824876	8.17429e-17	65.48	66.32		173.9	160.8		65.3	20.66	13.29		68.38	246664	341729	334289	219766	342842
FALSE	High	Master Protein	52695707	Chain A, Three-Dimensional Structure Of A Rna-Polymerase Ii Binding Protein	0.003	2.328	5	1	11	1	197	22.5	6.11	175	1				Pf03031								0	100	100	100	9.9518e-17	9.61513e-17	8.17429e-17				140	81.9	178.1		114.86	87.34	68.47		511033	922189	3.23693e+06	415721	121383
FALSE	High	Master Protein	119581533	drebrin-like, isoform CRA_a [Homo sapiens]	0.003	2.309	3	1	1	1	500	55.3	5.29	17	1	cell organization and biogenesis;regulation of biological process;response to stimulus;transport	cytoplasm;cytosol;endosome;extracellular;membrane;organelle lumen	enzyme regulator activity;protein binding	Pf00018, Pf00241, Pf07653, Pf14604	28988	DBNL	7	T-Cell antigen Receptor (TCR) Signaling Pathway				1	100	100	100	9.9518e-17	9.61513e-17	8.17429e-17				157.4	148.6	94		19.64	49.97	30.84		39903	62642.7		66759.5	68043.8
FALSE	High	Master Protein	444737941	alternative protein DGKK [Homo sapiens]	0.003	2.285	18	1	2	1	56	6.5	8.88	0	1	metabolic process;regulation of biological process;response to stimulus	cytoplasm;membrane	catalytic activity;metal ion binding;nucleotide binding		139189	DGKK	X					0			100			8.17429e-17						400				16.87
FALSE	High	Master Protein	148277071	thioredoxin reductase 1, cytoplasmic isoform 3 [Homo sapiens]	0.003	2.282	2	1	3	1	649	70.9	7.39	0	1	cell proliferation;cellular homeostasis;metabolic process;regulation of biological process;response to stimulus;transport	cytoplasm;cytosol;mitochondrion;nucleus	antioxidant activity;catalytic activity;nucleotide binding;protein binding	Pf00070, Pf00462, Pf02852, Pf07992, Pf13738	7296	TXNRD1	12	Selenium Micronutrient Network; Selenium Metabolism and Selenoproteins; NRF2 pathway; Oxidative Stress	ENSG00000198431.15	Pyrimidine metabolism; Selenocompound metabolism	Metabolism of ingested MeSeO2H into MeSeH; Uptake and function of diphtheria toxin; Interconversion of nucleotide di- and triphosphates; TP53 Regulates Metabolic Genes; PPARA activates gene expression; Detoxification of Reactive Oxygen Species; Metabolism of ingested H2SeO4 and H2SeO3 into H2Se	28	0.973	1.097	0.766	0.84064	0.913739	0.841281	49.11	34.52	45	106.7	100.2	90.3	102.8	34.46	40.83	23.04	36.39	126987	104694	91015.1	61754.4	151273
FALSE	High	Master Protein	288965800	Chain B, Human Sumo E1 Complex With A Sumo1-Amp Mimic	0.003	2.278	2	1	1	1	660	73.4	5.66	43	1			catalytic activity	Pf00899, Pf02134, Pf10585, Pf14732								0	2.159	1.495	0.952	0.84064	0.954579	0.898462	19.12	35.72	35.05	154.4	111.8	65.3	68.6	4.14	27.08	30.05	18.19	167593	183442	183715	184465	174818
FALSE	High	Master Protein	524935027	Chain A, Structure Of The Microtubule Associated Protein Prc1 (protein Regulator Of Cytokinesis 1)	0.003	2.276	1	1	2	1	490	57.7	5.71	0	1				Pf03999								0	100	100	100	9.9518e-17	9.61513e-17	8.17429e-17				141	55.4	203.5		48.72		62.83		58315.3	69171.4	112757	101351	35647.5
FALSE	High	Master Protein	171849067	Chain A, The 1.5 A Crystal Structure Of Ca2+-Bound S100a4	0.003	2.274	7	1	2	1	113	13.1	7.5	27	1			metal ion binding	Pf01023, Pf13499								0	0.63	0.635	0.145	0.84064	0.824876	0.00559522	75	51.19	73.57	101	103.8	22.1	173.1	67.34	47.31	76.2	33.32	58199.4	157120	27585.6	19548.1	104971
FALSE	High	Master Protein	768006074	PREDICTED: kallikrein-11 isoform X1 [Homo sapiens]	0.003	2.273	2	1	39	1	307	33.7	8.76	0	1	metabolic process	Golgi	catalytic activity	Pf00089	11012	KLK11	19					0	0.961	0.915	1.496	0.84064	0.824876	0.841281	75.47	84.11	100.72	112.7	86.7	105.7	94.8	40.98	26.15	81.04	69.1	374819	537651	1.01529e+06	995621	702026
FALSE	High	Master Protein	158261501	unnamed protein product [Homo sapiens]	0.003	2.24	2	1	1	1	339	37.8	6.3	27	1	cell differentiation;metabolic process;regulation of biological process;response to stimulus;transport	extracellular;mitochondrion;organelle lumen;vacuole	catalytic activity;protein binding	Pf00112, Pf08127	1508	CTSB	8					0	1.203	0.898	0.01	0.921389	0.824876	8.17429e-17	25.94	24.37		139.4	122		138.6	22.99	103.94		15.21	97483.3	134850		77203.6	98794
[truncated: 101 more rows]
[truncated: 66 more columns]
